# Supplementary material for: A profile of urban agricultural growers, organizations, their needs, and challenges in the Northeastern United States
Source: PLoS One. 2024 Apr 10;19(4):e0298831. doi: 10.1371/journal.pone.0298831 (PMC11006126; doi:10.1371/journal.pone.0298831)
Supplement: S2 Table — (XLSX) [file pone.0298831.s002.xlsx]

## Sheet: Sheet1
S2 Table. All data underlying the findings
StartDate	EndDate	Progress	Duration (seconds)	Finished	RecordedDate	ResponseId	Valid case	Region	Q50_Imputed	State	DistributionChannel	Q4	Q4_9_TEXT	Q6	Q6_8_TEXT	Q7	Q7_4_TEXT	Q8_1	Q8_2	Q8_3	Q8_4	Q8_5	Q8_6	Q8_7	Q8_8	Q8_9	Q8_10	Q8_11	Q8_12	Q8_13	Q8_14	Q8_14_TEXT	Q9_1	Q9_2	Q9_3	Q9_4	Q9_5	Q9_6	Q9_7	Q9_8	Q9_9	Q9_10	Q9_11	Q9_12	Q9_13	Q9_14	Q9_15	Q9_16	Q9_16_TEXT
Start Date	End Date	Progress	Duration (seconds)	Finished	Recorded Date	Response ID	Valid case?	NE?	Includes imputed values (from IP address or from org name) for city and state	Includes imputed values (from IP address or from org name) for city and state	Distribution Channel	In what kind of urban agricultural entity do you play the most significant role (as measured by time invested, position within the entity, or highest percentage of your personal income)? - Selected Choice	In what kind of urban agricultural entity do you play the most significant role (as measured by time invested, position within the entity, or highest percentage of your personal income)? - Other: - Text	Which one of the following statements best describes your role with your farm, garden, or organization? - Selected Choice	Which one of the following statements best describes your role with your farm, garden, or organization? - Other: - Text	Is your farm, garden, or organization organized primarily as a for-profit or non-profit? - Selected Choice	Is your farm, garden, or organization organized primarily as a for-profit or non-profit? - Other: - Text	What are your goals for your farm, garden, or organization?Please rank your TOP THREE by putting the number 1, 2, or 3 next to your top choices. - Earn a living	What are your goals for your farm, garden, or organization?Please rank your TOP THREE by putting the number 1, 2, or 3 next to your top choices. - Provide supplemental income	What are your goals for your farm, garden, or organization?Please rank your TOP THREE by putting the number 1, 2, or 3 next to your top choices. - Increase food access and food security for my neighbors and community	What are your goals for your farm, garden, or organization?Please rank your TOP THREE by putting the number 1, 2, or 3 next to your top choices. - Provide food for myself and/or my family	What are your goals for your farm, garden, or organization?Please rank your TOP THREE by putting the number 1, 2, or 3 next to your top choices. - Employ my neighbors and community	What are your goals for your farm, garden, or organization?Please rank your TOP THREE by putting the number 1, 2, or 3 next to your top choices. - Provide job training and business incubation for others	What are your goals for your farm, garden, or organization?Please rank your TOP THREE by putting the number 1, 2, or 3 next to your top choices. - Increase food and health literacy in my community	What are your goals for your farm, garden, or organization?Please rank your TOP THREE by putting the number 1, 2, or 3 next to your top choices. - Increase fruit and vegetable consumption in my community	What are your goals for your farm, garden, or organization?Please rank your TOP THREE by putting the number 1, 2, or 3 next to your top choices. - Build community	What are your goals for your farm, garden, or organization?Please rank your TOP THREE by putting the number 1, 2, or 3 next to your top choices. - Create safe places and reduce blight in my community	What are your goals for your farm, garden, or organization?Please rank your TOP THREE by putting the number 1, 2, or 3 next to your top choices. - Advocate for food justice	What are your goals for your farm, garden, or organization?Please rank your TOP THREE by putting the number 1, 2, or 3 next to your top choices. - Educate youth	What are your goals for your farm, garden, or organization?Please rank your TOP THREE by putting the number 1, 2, or 3 next to your top choices. - Contribute to environmental sustainability	What are your goals for your farm, garden, or organization?Please rank your TOP THREE by putting the number 1, 2, or 3 next to your top choices. - Other:	What are your goals for your farm, garden, or organization?Please rank your TOP THREE by putting the number 1, 2, or 3 next to your top choices. - Other: - Text	Which of the following do you see as the biggest barriers or challenges to your farm, garden, or organization? Please rank your TOP THREE by putting the number 1, 2, or 3 next to your top choices. - Available land to start soil-based farming/gardening	Which of the following do you see as the biggest barriers or challenges to your farm, garden, or organization? Please rank your TOP THREE by putting the number 1, 2, or 3 next to your top choices. - Threats to long-term land access	Which of the following do you see as the biggest barriers or challenges to your farm, garden, or organization? Please rank your TOP THREE by putting the number 1, 2, or 3 next to your top choices. - Crop production information	Which of the following do you see as the biggest barriers or challenges to your farm, garden, or organization? Please rank your TOP THREE by putting the number 1, 2, or 3 next to your top choices. - Livestock production information	Which of the following do you see as the biggest barriers or challenges to your farm, garden, or organization? Please rank your TOP THREE by putting the number 1, 2, or 3 next to your top choices. - Marketing assistance	Which of the following do you see as the biggest barriers or challenges to your farm, garden, or organization? Please rank your TOP THREE by putting the number 1, 2, or 3 next to your top choices. - Access to credit and financing	Which of the following do you see as the biggest barriers or challenges to your farm, garden, or organization? Please rank your TOP THREE by putting the number 1, 2, or 3 next to your top choices. - Legal assistance	Which of the following do you see as the biggest barriers or challenges to your farm, garden, or organization? Please rank your TOP THREE by putting the number 1, 2, or 3 next to your top choices. - Labor	Which of the following do you see as the biggest barriers or challenges to your farm, garden, or organization? Please rank your TOP THREE by putting the number 1, 2, or 3 next to your top choices. - Information on how to start a business	Which of the following do you see as the biggest barriers or challenges to your farm, garden, or organization? Please rank your TOP THREE by putting the number 1, 2, or 3 next to your top choices. - Food safety compliance	Which of the following do you see as the biggest barriers or challenges to your farm, garden, or organization? Please rank your TOP THREE by putting the number 1, 2, or 3 next to your top choices. - Available rooftop or building space to rent or purchase	Which of the following do you see as the biggest barriers or challenges to your farm, garden, or organization? Please rank your TOP THREE by putting the number 1, 2, or 3 next to your top choices. - Regulations, zoning, and building codes	Which of the following do you see as the biggest barriers or challenges to your farm, garden, or organization? Please rank your TOP THREE by putting the number 1, 2, or 3 next to your top choices. - Balancing a living wage for farmers with selling affordable food	Which of the following do you see as the biggest barriers or challenges to your farm, garden, or organization? Please rank your TOP THREE by putting the number 1, 2, or 3 next to your top choices. - Water access	Which of the following do you see as the biggest barriers or challenges to your farm, garden, or organization? Please rank your TOP THREE by putting the number 1, 2, or 3 next to your top choices. - Understanding how to navigate local bureacracy	Which of the following do you see as the biggest barriers or challenges to your farm, garden, or organization? Please rank your TOP THREE by putting the number 1, 2, or 3 next to your top choices. - Other:	Which of the following do you see as the biggest barriers or challenges to your farm, garden, or organization? Please rank your TOP THREE by putting the number 1, 2, or 3 next to your top choices. - Other: - Text
44061.3	44061.3	46	898	False	44068.3	R_07DqhFpI5bHzFCx	Valid	Northeast	CONCORD, MA	MA	anonymous			I am an urban farmer / grower / producer		For-profit					1					3				2
44018.8	44018.8	95	486	False	44025.8	R_1gCt1grL0CQ2OfD	Valid	Northeast	Philadelphia	PA	anonymous	Chef/restaurant garden		I am a peri-urban farmer / grower / producer		For-profit		3							1			2							1					3			2
44018.8	44018.8	95	409	False	44025.8	R_3dYswwmLqWYl3SC	Valid	Northeast	Baltimore	MD	anonymous	Chef/restaurant garden		I am a peri-urban farmer / grower / producer		For-profit		3			1								2						1										3		2
44018.8	44018.8	100	390	True	44018.8	R_1k0UxZw9HTZ04bA	Valid	Northeast	Meriden	CT	anonymous	Chef/restaurant garden		I am a landscaper / urban farm/garden installer		Non-profit or not-for-profit			3					1	2								3	1	2
44018.7	44018.7	100	545	True	44018.7	R_1hPRYpUcGUQrf3U	Valid	Northeast	Massapequa NY	NY	anonymous	Community garden		I am an urban farmer / grower / producer		For-profit			1					2	3								2		3								1
44018.8	44018.8	95	1054	False	44025.8	R_1jvKELQ82ME9vdD	Valid	Northeast	New York City	NY	anonymous	Community garden		I am an urban farmer / grower / producer		For-profit			1				3		2								2				1			3
44018.8	44018.8	100	718	True	44018.8	R_2fm5dTAzI8ZVN38	Valid	Northeast	Baltimore MD	MD	anonymous	Community garden		I am an urban gardener or homesteader		For-profit				2	1										3	Exercise		2								3		1
44018.8	44018.8	95	1130	False	44025.8	R_2qrqWBa5YLkDlZq	Valid	Northeast	New York City	NY	anonymous	Community garden		I am a peri-urban farmer / grower / producer		For-profit				3					1			2					3								1				2
44018.8	44018.8	95	1270	False	44025.8	R_5uSQjSeGe4sEvTz	Valid	Northeast	Washington	DC	anonymous	Community garden		I am an urban farmer / grower / producer		For-profit					1			2						3					2						3		1
44018.9	44018.9	95	566	False	44025.9	R_Dcq7fkwFLGMJLcR	Valid	Northeast	Syracuse NY	NY	anonymous	Community garden		I am an urban gardener or homesteader		For-profit			2	1							3						3	2												1
44018.8	44018.8	95	1119	False	44025.8	R_pFPjYBxu7wrkKVr	Valid	Northeast	New York City	NY	anonymous	Community garden		I am an urban gardener or homesteader		For-profit							2		1					3					1			2						3
44018.8	44018.8	95	501	False	44025.8	R_1DSDgsXwqN4eYa6	Valid	Northeast	New York And New York	NY	anonymous	Community garden		I am a nursery worker / manager		Hybrid - have both for-profit and non-profit entities as part of our organization				2		1		3									1		2								3
44018.8	44018.8	100	302	True	44018.8	R_1DTM7rJKi8cYI0U	Valid	Northeast	Branford CT	CT	anonymous	Community garden		I am a landscaper / urban farm/garden installer		Hybrid - have both for-profit and non-profit entities as part of our organization																	2									3	1
44019.2	44019.2	95	2201	False	44026.2	R_1eIZqpJE1Alvhpf	Valid	Northeast	Baltimore	MD	anonymous	Community garden		I am an urban gardener or homesteader		Hybrid - have both for-profit and non-profit entities as part of our organization											2		1	3								3		2						1
44011.5	44011.5	29	402	False	44018.5	R_1gNGQ1XwR2TUHa4	Valid	Northeast	Baltmore, MD	MD	email	Community garden		I am a government or non-profit employee (not primarily a grower)		Hybrid - have both for-profit and non-profit entities as part of our organization					1							2		3										2	3			1
44018.7	44018.7	95	1164	False	44025.7	R_1Olc0BPlhtEQzl0	Valid	Northeast	Maine	ME	anonymous	Community garden		I am a landscaper / urban farm/garden installer		Hybrid - have both for-profit and non-profit entities as part of our organization				2						3				1			1					3						2
44013.7	44013.8	100	1102	True	44013.8	R_123ABe8XtOwF6Ql	Valid	Northeast	Washington DC	DC	email	Community garden		I am an urban gardener or homesteader		Non-profit or not-for-profit							2	1						3			1								2				3
44018.8	44018.8	95	536	False	44025.8	R_1d0GhFs9XqGGVtL	Valid	Northeast	ALIQUIPPA Pennsylvania	PA	anonymous	Community garden		I am a landscaper / urban farm/garden installer		Non-profit or not-for-profit		2					3							1			1							3						2
44012.5	44012.5	100	1213	True	44012.5	R_1eM1lzXAK1uEg8E	Valid	Northeast	Brooklyn NY	NY	anonymous	Community garden		I am an urban gardener or homesteader		Non-profit or not-for-profit				2				3		1							2							1								3	organization - we don't have a strong organizational structure to make decisions, so the loudest voices essentially "run" the garden, so many people end up discouraged
44012.4	44012.4	100	619	True	44012.4	R_1ePIFlwSxoSVLwc	Valid	Northeast	Boston and Belmont MA	MA	anonymous	Community garden		I am an urban gardener or homesteader		Non-profit or not-for-profit				1					2						3	Education and Outreach
44046.5	44046.5	100	686	True	44046.5	R_1eRxF5XeUgFxZBV	Valid	Northeast	McKeesport Pennsylvania	PA	anonymous	Community garden		I am an urban gardener or homesteader		Non-profit or not-for-profit				2							3			1				3										2			1
44049.7	44049.7	100	739	True	44049.7	R_1hFQxOUkbV7uxce	Valid	Northeast	Massachusetts	MA	anonymous	Community garden		Other:	Volunteer	Non-profit or not-for-profit						3						1	2											1				3		2
44011.5	44011.5	39	333	False	44018.5	R_1JXFB0u8CkpiGgX	Valid	Northeast	Baltimore, MD	MD	email	Community garden		I am an urban gardener or homesteader		Non-profit or not-for-profit										3			2	1			1												3		2
44018.7	44018.7	29	199	False	44025.7	R_1lmC1f26UUtPTfK	Valid	Northeast	Washington, DC	DC	anonymous	Community garden		I am an urban gardener or homesteader		Non-profit or not-for-profit		1		3										2			3	2	1
44070.4	44070.4	63	330	False	44077.4	R_1MLORd552ooDCO5	Valid	Northeast	Philadelphia, PA	PA	anonymous	Community garden		I am an urban gardener or homesteader		Non-profit or not-for-profit					1					3	2							2										3		1
44013.5	44013.5	95	2728	False	44020.5	R_1PTWkSuQh5wUtJ5	Valid	Northeast	Baltimore Maryland	MD	email	Community garden		I am an urban gardener or homesteader		Non-profit or not-for-profit					1					2			3					2						3			1
44012.3	44012.3	95	644	False	44019.3	R_1pyw0kaZrlBtPcV	Valid	Northeast	Indian Head Maryland	MD	email	Community garden		I am an urban farmer / grower / producer		Non-profit or not-for-profit					1			3						2				2										1		3
44013.6	44013.6	95	553	False	44020.6	R_22RNOf2yOmpyT3D	Valid	Northeast	Baltimore MD	MD	email	Community garden		I am an urban gardener or homesteader		Non-profit or not-for-profit				2							3			1								2						3		1
44026.6	44026.6	100	7939	True	44026.6	R_24con0yXV4qPGL6	Valid	Northeast	Washington DC	DC	email	Community garden		I am an urban gardener or homesteader		Non-profit or not-for-profit		1		3										2			1		2								3
44018.8	44018.8	100	549	True	44018.8	R_25HkzPLA8TcztKW	Valid	Northeast	Trenton New Jersey	NJ	anonymous	Community garden		I am an urban gardener or homesteader		Non-profit or not-for-profit							3	2					1									1			2			3
44011.5	44011.5	100	1069	True	44011.5	R_262XoGaClE2tui4	Valid	Northeast	Washington DC	DC	email	Community garden		I am an urban gardener or homesteader		Non-profit or not-for-profit					3		1		2										2											1	3
44012.5	44012.6	95	8914	False	44019.6	R_290sxVd0Ipg2nJJ	Valid	Northeast	South Boston Virginia	VA	anonymous	Community garden		Other:	Member of the Botanical Gardens where the Community Garden is located	Non-profit or not-for-profit				2				1		3														3		2				1			Getting enough volunteers to work the beds
44011.4	44013.9	78	215364	False	44020.9	R_2bI54scYdMyrdta	Valid	Northeast	BELTSVILLE, MD IP	MD	email	Community garden		I am an urban gardener or homesteader		Non-profit or not-for-profit										3	2		1				2								3			1
44011.5	44011.5	100	1264	True	44011.5	R_2bITAP80SdJuuOt	Valid	Northeast	Baltimore MD	MD	email	Community garden		I am an urban gardener or homesteader		Non-profit or not-for-profit					2							3		1
44011.6	44011.6	59	340	False	44018.6	R_2BsxIBHdigURt0c	Valid	Northeast	Washington, DC	DC	email	Community garden		I am a government or non-profit employee (not primarily a grower)		Non-profit or not-for-profit					1			3						2
44012.4	44012.4	100	3189	True	44012.4	R_2CCHX0WGnOT9b0p	Valid	Northeast	Boston are	MA	anonymous	Community garden	I run 4 gardens + 3 community gardens beside 2 beds at greenhouse and seedling space	I am an urban farmer / grower / producer		Non-profit or not-for-profit									2			3		1			3	2											1
44068.6	44068.6	100	770	True	44068.6	R_2ebC7wbKwZfrPJp	Valid	Northeast	Manahawkin NJ	NJ	anonymous	Community garden		Other:	Admin	Non-profit or not-for-profit				1		2								3										1		3							Getting Volunteers
44054.5	44054.5	100	1140	True	44054.5	R_2fHEkRrQ4h1KEmu	Valid	Northeast	Brooklyn New York	NY	anonymous	Community garden		I am an urban gardener or homesteader		Non-profit or not-for-profit				1				2		3												2		1						3
44013.5	44013.8	95	27424	False	44020.8	R_2fxnfaFZFBUe4pz	Valid	Northeast	Baltimore city	MD	email	Community garden		I am an urban gardener or homesteader		Non-profit or not-for-profit								1				3	2					3				2		1
44074.3	44074.3	100	1063	True	44074.3	R_2PjQ4WXpxXDQTJE	Valid	Northeast	Lakewood New Jersey	NJ	anonymous	Community garden		I am a government or non-profit employee (not primarily a grower)		Non-profit or not-for-profit				2	3				1								2							1							3
44012.3	44012.3	39	504	False	44019.3	R_2sZumWMFnharK3f	Valid	Northeast	BURLIngton Vermont	VT	anonymous	Community garden		I am an urban gardener or homesteader		Non-profit or not-for-profit				3	1				2								3													2		1	Pest pressures (namely rodents)
44012.5	44012.5	95	2227	False	44019.5	R_2tG05RtZdsIdu0v	Valid	Northeast	Baltimore City	MD	email	Community garden	Initially it was a community garden until surrendered to a community park	I am an urban gardener or homesteader		Non-profit or not-for-profit											2		3	1	3	I mainly do flowers and trees. I try to educate young people when they are interested. One little boy did not understand that blossoms came before the apples.	1					2					3
44071.3	44071.3	39	908	False	44078.3	R_2Uci4HHAkr28vRU	Valid	Northeast	PHILADELPHIA, PA IP	PA	anonymous	Community garden		I am an urban gardener or homesteader		Non-profit or not-for-profit					2					1				3			1		2											3
44018.7	44018.7	39	494	False	44025.7	R_2wKSASWekMscT23	Valid	Northeast	Washington, DC	DC	anonymous	Community garden		I am an urban gardener or homesteader		Non-profit or not-for-profit		1						2						3					1											2		3	Organic gardening enforcement
44018.8	44018.9	100	341	True	44018.9	R_2wNCuqm8zivRcCI	Valid	Northeast	AMHERST NH	NH	anonymous	Community garden		I am a landscaper / urban farm/garden installer		Non-profit or not-for-profit			3	2								1						3	1											2
44011.3	44011.3	100	908	True	44011.3	R_331mXiyKistKjRg	Valid	Northeast	Frederick Maryland	MD	email	Community garden		I am a government or non-profit employee (not primarily a grower)		Non-profit or not-for-profit			1	2										3										2						1		3	Affordable soil testing
44026.6	44026.6	29	1498	False	44033.6	R_3efyC5khyr83Apt	Valid	Northeast	Springfield, MA	MA	email	Community garden		I am an urban gardener or homesteader		Non-profit or not-for-profit		3							1					2			2											3	1
44027.5	44027.5	29	2234	False	44034.5	R_3eqynWQ7rNHK8hl	Valid	Northeast	Washington, DC	DC	anonymous	Community garden		I am an urban gardener or homesteader		Non-profit or not-for-profit					1				3	2							1	2										3
44013.5	44013.5	95	1073	False	44020.5	R_3hhIwXlJIlShaJD	Valid	Northeast	Baltimore Maryland	MD	email	Community garden		I am an urban gardener or homesteader		Non-profit or not-for-profit					3			1		2								3						2								1	Participation
44048.6	44048.6	100	949	True	44048.6	R_3Ht3NVyOUIhafoc	Valid	Northeast	New York NY	NY	anonymous	Community garden		I am an urban gardener or homesteader		Non-profit or not-for-profit		1			3									2
44011.7	44011.7	100	1203	True	44011.7	R_3htNMPmadkbNh9M	Valid	Northeast	Washington DC	DC	email	Community garden		I am an urban gardener or homesteader		Non-profit or not-for-profit					1					3					2	Learn more about growing fruits and vegetables through gardening	2					1							3
44076.6	44076.6	100	1286	True	44076.6	R_3iPZ1ssu5Tp0K7z	Valid	Northeast	Newark	NJ	anonymous	Community garden		I am an urban farmer / grower / producer		Non-profit or not-for-profit			2		3									1				1						3						2
44070.4	44070.4	29	395	False	44077.4	R_3lGfS3zQTJx2svp	Valid	Northeast	Philadelphia, PA	PA	anonymous	Community garden		I am an urban gardener or homesteader		Non-profit or not-for-profit					1						2			3			3	2	1
44048.8	44049.2	19	33152	False	44056.2	R_3MEf6cpUt3gjoqq	Valid	Northeast	Bronx, NY	NY	anonymous	Community garden		I am an urban farmer / grower / producer		Non-profit or not-for-profit		1			3									2										2		3						1	funding
44064.6	44064.8	100	11759	True	44064.8	R_3MojzNZhf6LthVS	Valid	Northeast	Washington DC	DC	anonymous	Community garden		I am an urban gardener or homesteader		Non-profit or not-for-profit					1								3	2				2					3								1
44012.4	44012.5	100	1626	True	44012.5	R_3Mxw2MIAoeH6rOF	Valid	Northeast	Ashburn VA	VA	anonymous	Community garden		Other:	Master Gardener Volunteer	Non-profit or not-for-profit										2		3	1					3								2		1
44011.5	44011.5	100	883	True	44011.5	R_3oGZI63Gh1bpzCB	Valid	Northeast	Baltimore City	MD	email	Community garden		I am an urban farmer / grower / producer		Non-profit or not-for-profit										1				2	3	We want the community garden to be self sustaining at some point		2									1	3
44013.9	44013.9	100	1913	True	44013.9	R_3qwI1oT2nPtDkuT	Valid	Northeast	Winchester Virginia	VA	email	Community garden		I am an urban gardener or homesteader		Non-profit or not-for-profit					1				2		3								1												2	3	Assistance with bureaucracy assigning allotments, no guidelines or calendar in place; most gardeners just fo awol after too many weeds and too much heat.
44028.3	44028.3	95	1011	False	44035.3	R_3R3g1UnpO3hfHXy	Valid	Northeast	District of Columbia	DC	anonymous	Community garden		I am an urban gardener or homesteader		Non-profit or not-for-profit		3		2				1										2	1											3
44012.3	44012.3	29	286	False	44019.3	R_3RarfNNSpV1hMa0	Valid	Northeast	FLANDERS, CT	CT	anonymous	Community garden		I am an urban gardener or homesteader		Non-profit or not-for-profit				1							2			3			3	2										1
43993.4	43993.4	100	1346	True	43993.4	R_3rSXaUws1xo3r4S	Valid	Northeast	Wilmington, Delaware	DE	anonymous	Community garden		Other:	Former Urban Farmer/ Chairperson of Coalition	Non-profit or not-for-profit					1				3					2			1	2												3
44022.5	44022.5	39	240	False	44029.5	R_3suh71Gxf5t8xsC	Valid	Northeast	PHILADELPHIA, PA IP	PA	anonymous	Community garden		I am a government or non-profit employee (not primarily a grower)		Non-profit or not-for-profit									1			3	2					1			3										2
44013.5	44013.5	100	617	True	44013.5	R_5oFXIN7BDvhUZfH	Valid	Northeast	Auburn Maine	ME	anonymous	Community garden		I am a government or non-profit employee (not primarily a grower)		Non-profit or not-for-profit										2			1		3	Encourage vegetable gardening								3		2					1
44011.4	44011.8	100	31764	True	44011.8	R_8uJslPEC2r1turD	Valid	Northeast	Baltimore	MD	email	Community garden		I am an urban farmer / grower / producer		Non-profit or not-for-profit		3		1				2									3				1								2
44011.3	44011.3	100	315	True	44011.3	R_9XiyM87H5SrGxDr	Valid	Northeast	District of Columbia	DC	email	Community garden		I am an urban gardener or homesteader		Non-profit or not-for-profit								3	2				1				3	1									2
44013.4	44013.4	100	1725	True	44013.4	R_ac7mMOrb15ebczv	Valid	Northeast	Washington DC	DC	email	Community garden		I am an urban gardener or homesteader		Non-profit or not-for-profit		3	2		1
44012.6	44012.6	29	349	False	44019.6	R_BE7URlRXZ2igMDv	Valid	Northeast	Pittsburgh, PA	PA	anonymous	Community garden		I am a government or non-profit employee (not primarily a grower)		Non-profit or not-for-profit				2						1		3						2													3	1	capacity/skill of residents managing gardens
44016.8	44016.8	95	691	False	44023.8	R_bebPulDhDwnNJHH	Valid	Northeast	Washington DC	DC	email	Community garden		I am an urban gardener or homesteader		Non-profit or not-for-profit		1					2			3									3					2								1	Keeping gardeners active and involved in the community garden
43998.5	43998.6	100	6671	True	43998.6	R_BJHLdtegVLkUqxH	Valid	Northeast	New Haven, CT	CT	anonymous	Community garden	Mixture of community farms and gardens	I am an urban farmer / grower / producer		Non-profit or not-for-profit						3				2			1								1					2						3	Access to funding for staff
44011.4	44011.5	100	7361	True	44011.5	R_C7wc72yCeUxSfhT	Valid	Northeast	RI	RI	email	Community garden		I am a government or non-profit employee (not primarily a grower)		Non-profit or not-for-profit				1		2								3			1											2			3
44036.3	44036.3	100	626	True	44036.3	R_DkspGA1EKuyDgzf	Valid	Northeast	Baltimore City	MD	email	Community garden		I am an urban gardener or homesteader		Non-profit or not-for-profit							2			1			3				3	1												2
44011.4	44011.4	100	3272	True	44011.4	R_DwajsRYthBshFyV	Valid	Northeast	Washington DC	DC	email	Community garden		I am an urban farmer / grower / producer		Non-profit or not-for-profit				2	1				3																					2	3	1	Coordination problems (volunteer-run)
44070.4	44070.4	100	968	True	44070.4	R_eR8h6zX4Yq1bGX7	Valid	Northeast	Philadelphia PA	PA	anonymous	Community garden		I am an urban gardener or homesteader	Volunteer gardener organizer	Non-profit or not-for-profit										1	3		2																	2	1	3	Management
44011.4	44011.4	100	1669	True	44011.4	R_oY6Qj6PAgmunK1j	Valid	Northeast	Baltimore MD	MD	email	Community garden		I am an urban gardener or homesteader		Non-profit or not-for-profit					1			3						2				1													3	2	Soil safety (lead)
43993.4	43993.4	100	667	True	43993.4	R_qKqXWtlYEh7US09	Valid	Northeast	Newark		anonymous	Community garden		I am an urban gardener or homesteader		Non-profit or not-for-profit																		1						3								2	Disease/ Pest Issues
44036.5	44037.2	95	58446	False	44044.2	R_qQ2E7w4dwHlVIgV	Valid	Northeast	Washington DC	DC	email	Community garden		I am an urban farmer / grower / producer		Non-profit or not-for-profit			2		1									3				1						2		3
44011.4	44011.4	100	948	True	44011.4	R_ROaqR9axRyanbR7	Valid	Northeast	DC	DC	email	Community garden		I am an urban gardener or homesteader		Non-profit or not-for-profit				1						3			2					1						2	3
44016.6	44016.7	100	542	True	44016.7	R_sF5DKU23faP8GZj	Valid	Northeast	Arlington VA	VA	anonymous	Community garden		I am an urban gardener or homesteader		Non-profit or not-for-profit					1				3	2
44050.4	44050.4	39	317	False	44057.4	R_sZPQz3gPne7s6lP	Valid	Northeast	QUEENS, NY	NY	anonymous	Community garden		I am an urban farmer / grower / producer		Non-profit or not-for-profit				1						2			3				3					2				1
44071.4	44071.4	29	597	False	44078.4	R_VHYQ8j9dRoWWsCZ	Valid	Northeast	Philadelphia, PA	PA	anonymous	Community garden		I am an urban farmer / grower / producer		Non-profit or not-for-profit								3	1					2			1								3						2
44018.7	44018.7	95	790	False	44025.7	R_xAxcxlCoOypmWTn	Valid	Northeast	Washington DC	DC	anonymous	Community garden		I am an urban gardener or homesteader		Non-profit or not-for-profit		1							3	2
44018.8	44018.8	95	611	False	44025.8	R_ysEZruJDiAizYgp	Valid	Northeast	Portland	ME	anonymous	Community garden		I am an urban farmer / grower / producer		Non-profit or not-for-profit					2			3	1												3			1				2
44012.5	44012.5	29	241	False	44019.5	R_1cTJ6jsds06pRGM	Valid	Northeast	Bridgewater, VA	VA	anonymous	Community garden		Other:	master gardener	Other:	volunteer activity with master gardeners			2						3			1															3		2		1	not applicable at this time
44013.5	44013.5	95	956	False	44020.5	R_1FaZU10VdiOoC9S	Valid	Northeast	DC	DC	email	Community garden		I am an urban gardener or homesteader		Other:	No official status	2		1					3									2	3													1	Theft
44012.6	44012.6	100	1082	True	44012.6	R_2t6ymyWUNbWcznP	Valid	Northeast	Somerville Massachusetts	MA	anonymous	Community garden		I am an urban gardener or homesteader		Other:	City offering		3	1				2									1	2														3	Urban pollutants
44011.7	44014.8	29	269716	False	44021.8	R_2Tpfg5415yMEjph	Valid	Northeast	Baltimore, MD	MD	email	Community garden		I am an urban gardener or homesteader		Other:	CIty Community Garden				1			3		2							3	1											2
44027.4	44027.4	100	1062	True	44027.4	R_3JtqFBVCwJ8fgx5	Valid	Northeast	DC	DC	anonymous	Community garden		I am an urban gardener or homesteader		Other:	Bootlegging it							2					1	3	1	coach family child care providers on outdoor education through gardening with children ages 0-5		1	2									3
44011.5	44011.6	100	970	True	44011.6	R_p4Q6SNe1KZnQggx	Valid	Northeast	Washington DC	DC	email	Community garden		I am an urban gardener or homesteader		Other:	No status, no profit	1								2			3					3										2				1	None of the above
44012.5	44012.6	95	905	False	44019.6	R_2QoA9UdLDuzgh6S	Valid	Northeast	Bristow VA	VA	anonymous	Government agency/department		I am an urban farmer / grower / producer	I am a grower at a government demonstration garden	Non-profit or not-for-profit								1		3				2				3						2								1	Transportation issues make accessibility difficult for many
44036.4	44036.4	100	2609	True	44036.4	R_2WOvua98TIInQem	Valid	Northeast	Maryland	MD	email	Government agency/department		I am a government or non-profit employee (not primarily a grower)		Non-profit or not-for-profit			2		1							3												1		2					3
44011.3	44011.4	100	1189	True	44011.4	R_1k1uavvmVHTVEcm	Valid	Northeast	Baltimore Maryland	MD	email	Government agency/department		I am a government or non-profit employee (not primarily a grower)		Other:	N/A				2			1						3											3			1		2
44063.4	44063.4	100	766	True	44063.4	R_10xBqWHSqbj1pGh	Valid	Northeast	CAMBRIDGE, MA	MA	anonymous	Home garden		I am a peri-urban farmer / grower / producer		For-profit							1		3	2							3									1					2
44018.8	44018.8	95	1576	False	44025.8	R_1NCcXi0GYyDojaw	Valid	Northeast	Boston	MA	anonymous	Home garden		I am an urban gardener or homesteader		For-profit				3	2				1												2	1		3
44011.6	44011.6	29	328	False	44018.6	R_1PbH2PukEmfSYnk	Valid	Northeast	Prince William County, VA	MD	email	Home garden		I am an urban farmer / grower / producer		For-profit				1			3		2								1		3								2
44018.7	44018.7	95	306	False	44025.7	R_2SeHYWgWc05HfTc	Valid	Northeast	BROOKLYN, NY	NY	anonymous	Home garden		I am an urban gardener or homesteader		For-profit		1				2				3													1	2						3
43995.4	43995.4	100	946	True	43995.4	R_2siuOj2cwjtNq4F	Valid	Northeast	Bridgeville, DE	DE	anonymous	Home garden		I am an urban gardener or homesteader		For-profit				1					2					3			1					2				3
44018.8	44018.8	95	385	False	44025.8	R_2v20hXQ5LICnVV4	Valid	Northeast	Washington	DC	anonymous	Home garden		I am an urban gardener or homesteader		For-profit				1								3		2				1				2									3
44011.4	44011.4	100	1313	True	44011.4	R_3iJgDxw95EmWpPo	Valid	Northeast	Baltimore MD	MD	email	Home garden		I am an urban gardener or homesteader		For-profit					1								3	2								1			3			2
44013.8	44013.9	95	9952	False	44020.9	R_3oLnAOALsb7BxmV	Valid	Northeast	Washington DC	DC	email	Home garden		I am an urban gardener or homesteader		For-profit								1		3		2					1													2	3
44018.8	44018.8	95	530	False	44025.8	R_3qai7kmpG4kegwg	Valid	Northeast	Boston	MA	anonymous	Home garden		I am an urban gardener or homesteader		For-profit					1				2					3			2			1					3
44018.8	44018.8	95	520	False	44025.8	R_Ui72rUGIakyOC9r	Valid	Northeast	Pittsburgh	PA	anonymous	Home garden		I am an urban gardener or homesteader		For-profit						3			2	1								1		2	3
44011.3	44011.3	100	467	True	44011.3	R_3F558DEM0jMtS36	Valid	Northeast	MD	MD	email	Home garden		I am an urban gardener or homesteader		Hybrid - have both for-profit and non-profit entities as part of our organization											1		2	3											1		2				3
44019.1	44019.1	95	2732	False	44026.1	R_UuK7ajX79QEGDTj	Valid	Northeast	Philadelphia	PA	anonymous	Home garden		I am a peri-urban farmer / grower / producer		Hybrid - have both for-profit and non-profit entities as part of our organization			2									1	3													2			3		1
44018.8	44018.8	100	1046	True	44018.8	R_vvt1xc1MUF2QVtD	Valid	Northeast	Bakersfield VT	VT	anonymous	Home garden		I am a peri-urban farmer / grower / producer		Hybrid - have both for-profit and non-profit entities as part of our organization		3	2		1												2	3				1
44005.6	44005.6	100	1076	True	44005.6	R_1cYUWhKoFf5K3u6	Valid	Northeast	Laurel Md	MD	email	Home garden		I am an urban gardener or homesteader		Non-profit or not-for-profit						3				1				2			1							3						2
44012.7	44012.7	95	777	False	44019.7	R_1d1gTpdlR7RiO5t	Valid	Northeast	Northampton MA	MA	anonymous	Home garden		I am an urban farmer / grower / producer		Non-profit or not-for-profit				3				1				2					2	1										3
44039.7	44039.9	100	19985	True	44039.9	R_1diw3fUBmXNvNR6	Valid	Northeast	Brentwood , MD	MD	email	Home garden		I am an urban gardener or homesteader		Non-profit or not-for-profit				1					2	3
44011.4	44011.4	100	760	True	44011.4	R_1fflamPd7Y2gQTN	Valid	Northeast	BALTIMORE	MD	email	Home garden		I am an urban gardener or homesteader		Non-profit or not-for-profit		1								3				2			3									2						1	Soil contamination
44037.4	44037.4	100	1408	True	44037.4	R_1GK90FjFKIOzp4p	Valid	Northeast	Baltimore Maryland	MD	email	Home garden		I am a peri-urban farmer / grower / producer		Non-profit or not-for-profit				3									1	2					2									3			1
44013.5	44013.5	95	2253	False	44020.5	R_1hHmWc6JZWzJeug	Valid	Northeast	Hyattsville MD	MD	email	Home garden		I am an urban gardener or homesteader		Non-profit or not-for-profit		3			1							2									2							1		3
44011.4	44011.8	100	29445	True	44011.8	R_1HoeyGMcWynK1t6	Valid	Northeast	Baltimore Maryland	MD	email	Home garden		I am an urban gardener or homesteader		Non-profit or not-for-profit					1			3						2			1		3												2
44013.6	44013.6	95	702	False	44020.6	R_1ls3Fc6meMJVyj1	Valid	Northeast	Baltimore City	MD	email	Home garden		I am an urban farmer / grower / producer		Non-profit or not-for-profit				3	1									2					2											3		1	rats, lack of space
44013.5	44013.5	95	571	False	44020.5	R_1OCZDev0wgx17h6	Valid	Northeast	Baltimore Maryland	MD	email	Home garden		I am an urban gardener or homesteader		Non-profit or not-for-profit					2				3		1						3										1			2
44006.6	44006.6	100	1691	True	44006.6	R_1OHxSn1I1FQocEL	Valid	Northeast	Hanover Maryland	MD	email	Home garden		I am an urban farmer / grower / producer		Non-profit or not-for-profit				1					2					3			1					2											incongruence between policies that indicates that you need to be in farm management operations before being eligible for assistance, while you can not have farm management experiences without access to financing for land access...
44011.4	44011.5	100	2250	True	44011.5	R_1Qc0VIER7AQemTL	Valid	Northeast	Baltimore Maryland	MD	email	Home garden		I am an urban gardener or homesteader		Non-profit or not-for-profit					1							2	3						3					2								1	Weed and ground hog control
44011.4	44011.4	19	791	False	44018.4	R_1rowuzTwB6NebDT	Valid	Northeast	COLLEGE PARK, MD	MD	email	Home garden		I am a peri-urban farmer / grower / producer		Non-profit or not-for-profit			2			3								1										2				3			1
44063.7	44063.7	95	1056	False	44070.7	R_1rpkYmYp4OaXhvH	Valid	Northeast	Middletown CT	CT	anonymous	Home garden		I am an urban gardener or homesteader		Non-profit or not-for-profit		1		2						3
44013.5	44013.5	100	702	True	44013.5	R_26bXdhpwi4p4T44	Valid	Northeast	washington dc	DC	email	Home garden		I am an urban farmer / grower / producer		Non-profit or not-for-profit								1	2					3							1									2	3
44018.8	44018.8	100	261	True	44018.8	R_2aOD4H3hLEqoYaL	Valid	Northeast	New Jersey	NJ	anonymous	Home garden		I am an urban gardener or homesteader		Non-profit or not-for-profit				1				2		3								3										2		1
44011.8	44011.9	100	1243	True	44011.9	R_2BsxkMYbV90C094	Valid	Northeast	Brooklyn New York	NY	anonymous	Home garden		I am an urban gardener or homesteader		Non-profit or not-for-profit			1					3						2				3	1			2
44013.5	44013.5	95	647	False	44020.5	R_2D5YDeDJrSCMDYm	Valid	Northeast	Derwood MD	MD	email	Home garden		I am an urban gardener or homesteader		Non-profit or not-for-profit								1					3	2							3				1						2
44058.7	44058.8	95	370	False	44065.8	R_2f3X5JcE7GifxaD	Valid	Northeast	New York	NY	anonymous	Home garden		I am an urban gardener or homesteader		Non-profit or not-for-profit						1		2						3							2	3							1
43998.5	43998.6	100	1470	True	43998.6	R_2fpjxaipzlYvkYN	Valid	Northeast	New Haven & Bridgeport, CT	CT	anonymous	Home garden		Other:	Outdoor Education Coach	Non-profit or not-for-profit		1		3	2												2		3													1	not much value placed on little kids learning through gardening
44036.4	44036.5	100	3335	True	44036.5	R_2PCoGAF4FkaT8PC	Valid	Northeast	silver spring maryland and wheaton maryland	MD	email	Home garden		I am an urban gardener or homesteader		Non-profit or not-for-profit					1									3	2	Maintain good mental health through gardening.	2	1												3
44012.2	44012.2	39	459	False	44019.2	R_2SksDQ5F9u0uYt8	Valid	Northeast	WASHINGTON, DC	DC	email	Home garden		I am an urban gardener or homesteader		Non-profit or not-for-profit					1									2	3	I would like to be able to sell some Production since I am now unemployed and high risk for COVID 19								2						1		3	climate
44036.4	44036.5	100	2043	True	44036.5	R_2tCYTEiDNSXAhU5	Valid	Northeast	Baltimore MD	MD	email	Home garden		I am an urban gardener or homesteader		Non-profit or not-for-profit				1				2			3													1						3		2	Heat & mosquitoes
44011.4	44011.4	100	600	True	44011.4	R_2thbJmDxDZATJMu	Valid	Northeast	Severn MD	MD	email	Home garden		I am an urban gardener or homesteader		Non-profit or not-for-profit		2	1		3												1										2		3
44014.7	44014.7	29	265	False	44021.7	R_2TpIIz3gxOgnKEA	Valid	Northeast	WASHINGTON, DC	DC	email	Home garden		I am an urban gardener or homesteader		Non-profit or not-for-profit					1								2	3			1											2		3
44018.8	44018.8	95	411	False	44025.8	R_2TTza9QCSe5NuRn	Valid	Northeast	Boston	MA	anonymous	Home garden		I am an urban gardener or homesteader		Non-profit or not-for-profit					3		2						1					3								1				2
44011.4	44011.4	100	1215	True	44011.4	R_2Tu8NyccQyXM1pZ	Valid	Northeast	Washington DC	DC	email	Home garden		I am an urban gardener or homesteader		Non-profit or not-for-profit				1	3					2																3		1	2
44013.8	44013.8	100	721	True	44013.8	R_2VwKnO1FrNt8Rz7	Valid	Northeast	Baltimore Maryland	MD	email	Home garden		I am an urban gardener or homesteader		Non-profit or not-for-profit			3							1				2										3		2				1
44040.8	44040.8	39	279	False	44047.8	R_2WGxt3FRinyROR1	Valid	Northeast	WASHINGTON, DC IP	DC	email	Home garden		I am an urban gardener or homesteader		Non-profit or not-for-profit				2	1								3
44013.6	44013.6	95	1121	False	44020.6	R_2xGb8iJ4Eas520x	Valid	Northeast	Baltimore City	MD	email	Home garden		I am an urban gardener or homesteader		Non-profit or not-for-profit					1						3			2			1											3		2
44012.9	44012.9	29	340	False	44019.9	R_2Xj77svWzz2hncZ	Valid	Northeast	ELLICOTT CITY, MD	MD	email	Home garden		I am an urban gardener or homesteader		Non-profit or not-for-profit		3		2	1												2								1		3
44027.4	44027.4	100	770	True	44027.4	R_2ZK1lN0iBWzmyrp	Valid	Northeast	Washington DC	DC	anonymous	Home garden		I am an urban gardener or homesteader		Non-profit or not-for-profit				1								2		3			1		3													2	local pests/weather difficulties
44043.7	44043.7	29	669	False	44050.7	R_31mSQPpgTkgclGO	Valid	Northeast	WASHINGTON, DC	DC	anonymous	Home garden		I am an urban gardener or homesteader		Non-profit or not-for-profit					1				3	2												1						3			2
44013.6	44013.6	95	962	False	44020.6	R_38bvkb2b3yTlH45	Valid	Northeast	Baltimore md	MD	email	Home garden		I am an urban gardener or homesteader		Non-profit or not-for-profit				1				2	3
44018.7	44018.7	100	670	True	44018.7	R_3DdY2JhV713L0J5	Valid	Northeast	Colchester VT	VT	anonymous	Home garden		I am an urban gardener or homesteader		Non-profit or not-for-profit					1			3						2			1										2	3
44036.3	44036.4	100	5938	True	44036.4	R_3ef5CpEzk0XMYPZ	Valid	Northeast	Maryland	MD	email	Home garden		I am an urban gardener or homesteader		Non-profit or not-for-profit				1					2	3																2		3			1
44013.5	44013.6	100	973	True	44013.6	R_3EmQYty5mzYExt1	Valid	Northeast	Baltimore MD	MD	email	Home garden		I am an urban gardener or homesteader		Non-profit or not-for-profit		2												1	3	combination of many of the above--but also increasing environmental and social justice awareness			3					2								1	Time, since I'm a lone gardener
44011.7	44011.7	100	773	True	44011.7	R_3hDCQhXyuO3kfLI	Valid	Northeast	Baltimore City Maryland	MD	email	Home garden		I am an urban gardener or homesteader		Non-profit or not-for-profit		3	1										2
44013.4	44013.4	95	529	False	44020.4	R_3hGAZ8V3XphitxB	Valid	Northeast	Trolley Square Wilmington	DE	anonymous	Home garden		I am an urban gardener or homesteader		Non-profit or not-for-profit					1							3		2				3												2		1	Space
44018.8	44018.8	95	911	False	44025.8	R_3kc6y3FWw3eQBSP	Valid	Northeast	Camden NJ	NJ	anonymous	Home garden		I am an urban gardener or homesteader		Non-profit or not-for-profit						3		1			2						3		1							2
44018.8	44018.8	95	586	False	44025.8	R_3LdTQO7GWsI9ulV	Valid	Northeast	Concord New Hampshire	NH	anonymous	Home garden		I am an urban gardener or homesteader		Non-profit or not-for-profit		1	2		3													1					3					2
44051.6	44051.6	100	1290	True	44051.6	R_3LiEIE0EM83qFwF	Valid	Northeast	North Tonawanda NY	NY	anonymous	Home garden		I am an urban gardener or homesteader		Non-profit or not-for-profit					1				3					2												3		2				1	Soil health and safety
44011.4	44011.4	100	994	True	44011.4	R_3MbXQHKlMqwVLtC	Valid	Northeast	Washington DC and Folsom LA	DC	email	Home garden		I am an urban gardener or homesteader		Non-profit or not-for-profit		2			1					3												2						3			1
44011.4	44011.5	100	2129	True	44011.5	R_3Puywmh0U7PmE1J	Valid	Northeast	Baltimore Maryland	MD	email	Home garden		I am an urban gardener or homesteader		Non-profit or not-for-profit										3		2	1												2			3			1
44050.5	44050.5	100	762	True	44050.5	R_3qOvGRW3CVuVWIi	Valid	Northeast	Newburgh New York	NY	anonymous	Home garden		I am an urban gardener or homesteader		Non-profit or not-for-profit			3		1								2												2				3		1
44012.3	44012.3	100	634	True	44012.3	R_3qrrYvdkFnC7MGK	Valid	Northeast	Philadelphia	PA	anonymous	Home garden		I am an urban farmer / grower / producer		Non-profit or not-for-profit								3				2		1			2	3														1	Time
44069.3	44069.4	95	8319	False	44076.4	R_4GAgAEYtpdVTotj	Valid	Northeast	South Orange NJ	NJ	anonymous	Home garden		I am an urban gardener or homesteader		Non-profit or not-for-profit			3											2	1	Improve human health by improving soil health			1											3		2	animal damage
44043.6	44048.5	19	419822	False	44055.5	R_4V1vPMOaCCySGQ1	Valid	Northeast	VIENNA, VA	VA	anonymous	Home garden		I am an urban gardener or homesteader		Non-profit or not-for-profit				2	1									3			3					2						1
44011.3	44011.4	100	1403	True	44011.4	R_73NITeNyKDRnKXT	Valid	Northeast	Baltimore Maryland	MD	email	Home garden		I am an urban farmer / grower / producer		Non-profit or not-for-profit													2	1	3	Community beautification						3		2						1
44038.8	44038.8	95	738	False	44045.8	R_9KzrSAXibjJIGB3	Valid	Northeast	Baltimore	MD	email	Home garden		I am an urban gardener or homesteader		Non-profit or not-for-profit				2	1								3				2					1									3
44011.4	44011.4	100	818	True	44011.4	R_qwi659XAenBcCdz	Valid	Northeast	Washington DC	DC	email	Home garden		I am an urban gardener or homesteader		Non-profit or not-for-profit					3				1			2												3				2				1	1) time, 2) space, 3)finances
44013.7	44013.7	95	818	False	44020.7	R_siFhjhQq9uEioeZ	Valid	Northeast	Baltimore MD	MD	email	Home garden		I am an urban gardener or homesteader		Non-profit or not-for-profit			3	1	2															3								1			2
44008.4	44008.4	100	604	True	44008.4	R_u4XCLZRLzTQRnJT	Valid	Northeast	Bear DE	DE	anonymous	Home garden		I am an urban gardener or homesteader		Non-profit or not-for-profit					1				3					2			1					2							3
44011.4	44011.4	100	567	True	44011.4	R_UgUOpV5NmH2gRTb	Valid	Northeast	Columbia maryland	MD	email	Home garden		I am an urban gardener or homesteader		Non-profit or not-for-profit					1					2		3					1									3	2
44018.9	44018.9	100	382	True	44018.9	R_USZKqu0EdSqIWMF	Valid	Northeast	Newark DE	DE	anonymous	Home garden		I am an urban gardener or homesteader		Non-profit or not-for-profit				3	1					2							1								3					2
44011.4	44011.5	100	804	True	44011.5	R_xFoqu5u12dAsZMt	Valid	Northeast	Baltimore Maryland	MD	email	Home garden		I am an urban farmer / grower / producer		Non-profit or not-for-profit					1				3		2													1						2	3
44011.4	44011.4	100	1406	True	44011.4	R_xl8ATUHvi5gfMnT	Valid	Northeast	Maryland	MD	email	Home garden		I am an urban gardener or homesteader		Non-profit or not-for-profit				1			2		3								2		1											3
44020.4	44020.5	95	786	False	44027.5	R_XTGAjozv32PrDqN	Valid	Northeast	Hyattsville	MD	anonymous	Home garden		I am an urban gardener or homesteader		Non-profit or not-for-profit			1							2		3							2					1				3
44018.8	44018.8	95	549	False	44025.8	R_yjZWmgN4UsfNfq1	Valid	Northeast	Reston	VA	anonymous	Home garden		I am a government or non-profit employee (not primarily a grower)		Non-profit or not-for-profit					1	3	2													2						3		1
44012.4	44012.4	100	361	True	44012.4	R_1eDWguHIIksraQn	Valid	Northeast	norfolk va	VA	anonymous	Home garden	home garden and community garden	Other:	NMG and home gardener	Other:	NMG and NA				1								2		3	personal healthy and well being	3							2						1			land/space
44020.4	44020.4	100	1215	True	44020.4	R_1JDEoUraB4VsZ58	Valid	Northeast	Providence Rhode Island	RI	anonymous	Home garden		I am an urban gardener or homesteader		Other:	N/A				1				3					2			1		2									3
44036.3	44036.4	95	2719	False	44043.4	R_1JEYkzzKQ9qslg8	Valid	Northeast	Baltimore City	MD	email	Home garden		I am an urban gardener or homesteader		Other:	private / orniemental									3		2	1											1				2				3	I am low income. ECB is always on me. I am also a Sr. Cit. I try to keep my front yard pretty. Part of backyard I let things grow for the bees. I also have 3 kennels for vol. work with feral cats/ SPCA/ TNR program. Maybe once or twice a year I could use some volunteers. It cost me $140. to get yard debris hauled away.
44019.6	44019.6	29	422	False	44026.6	R_1LuF4Iku1HdHcDA	Valid	Northeast	BALTIMORE, MD	MD	email	Home garden		I am an urban gardener or homesteader		Other:	Personal use; occasional sale if I have surplus.				1					3				2					1						3					2
44011.4	44014.3	100	244622	True	44014.3	R_1Ny2y6Zh9KlSFj6	Valid	Northeast	Silver Spring Maryland	MD	email	Home garden		I am an urban gardener or homesteader		Other:	Don't sell anything. Only for personal consumption and to gift to friends.	3					2							1			1												2		3
44036.3	44036.4	100	1035	True	44036.4	R_1puMrG9iuOwUMF1	Valid	Northeast	Maryland	MD	email	Home garden		I am an urban gardener or homesteader		Other:	Home						1	3				2					2					1			3
44011.3	44011.3	29	146	False	44018.3	R_1qXjU4R1lCQtMdy	Valid	Northeast	Washington, DC	DC	email	Home garden		I am an urban gardener or homesteader		Other:	Neither							2	3	1							1	2													3
43998.4	43998.4	100	506	True	43998.4	R_1rPNYOe66BwTOax	Valid	Northeast	new haven ct	CT	anonymous	Home garden		I am an urban gardener or homesteader		Other:	private	1		3	2													1										3	2
44014.7	44014.8	95	6346	False	44021.8	R_2BsQKhlFtpwIHHj	Valid	Northeast	Maryland	MD	email	Home garden		I am an urban gardener or homesteader		Other:	Family vegetable garden				1									2	3	Improve my skills to help with future agricultural activities.						2			3				1
44027.4	44027.4	19	313	False	44034.4	R_2SCbVuFLI5sHo42	Valid	Northeast	WASHINGTON, DC	DC	anonymous	Home garden		I am an urban gardener or homesteader		Other:	veggies for my family	1					3							2
44011.6	44011.6	100	1029	True	44011.6	R_2yje7kyzBlGnAnC	Valid	Northeast	Virginia	VA	email	Home garden		I am an urban gardener or homesteader		Other:	Donate or sell surplus to low income seniors		1		3							2					2	1											3
44011.4	44011.4	100	1918	True	44011.4	R_2zZsd3VOezmXE1s	Valid	Northeast	Washington DC	DC	email	Home garden		I am an urban gardener or homesteader		Other:	Feeding my partner & myself				3				1				2						3					1	2
44011.3	44011.4	100	2102	True	44011.4	R_33x1xkHaTBod6Tx	Valid	Northeast	Baltimore MD	MD	email	Home garden		I am an urban gardener or homesteader		Other:	Personal use			1							2			3			1	2												3
44011.5	44013.6	19	185049	False	44020.6	R_3FWjol9t5WXd3pI	Valid	Northeast	Washington, DC	DC	email	Home garden		I am an urban gardener or homesteader		Other:	It's just a home garden							2	3				1				1													2	3
44043.6	44043.6	19	401	False	44050.6	R_3kk0L2ZKjOYr4Um	Valid	Northeast	ANNAPOLIS, MD	MD	anonymous	Home garden		Other:	My backyard	Other:	I plan on giving away for free			3								1	2						2						1			3
44050.6	44050.6	100	678	True	44050.6	R_XMIBNPugwd0x2RX	Valid	Northeast	Roanoke Virginia	VA	anonymous	Home garden		I am an urban gardener or homesteader		Other:	Neither				1							3		2			1												3		2
44011.4	44011.6	100	21649	True	44011.6	R_zYKEARV2Wcf23PH	Valid	Northeast	DC	DC	email	Home garden		I am an urban gardener or homesteader		Other:	Educational							2	3				1				1					2						3
44026.6	44026.6	29	473	False	44033.6	R_10wPioPfkpEjLEo	Valid	Northeast	WASHINGTON, DC	DC	anonymous	Landscaping and/or urban farm/garden installation service		I am a landscaper / urban farm/garden installer		For-profit					1				3	2									2					1					3
44011.5	44011.5	29	546	False	44018.5	R_1BURtX1Llrjc83s	Valid	Northeast	BALTIMORE, MD	MD	email	Landscaping and/or urban farm/garden installation service		Other:	landscape architect and college instructor of designing edible landscapes	For-profit									1	2		3						3										2		1
44060.6	44060.6	100	573	True	44060.6	R_1d05B2Md7NqGON8	Valid	Northeast	Massachusetts New York Rhode Island Connecticut New Hampshire	Multiple	anonymous	Landscaping and/or urban farm/garden installation service		I am a landscaper / urban farm/garden installer		For-profit				2			1		3								2					1		3
44018.9	44018.9	100	194	True	44018.9	R_1hyYvNAWWvwWHal	Valid	Northeast	Wexford, VA	VA	anonymous	Landscaping and/or urban farm/garden installation service		I am an urban farmer / grower / producer		For-profit		1			2									3					2		1				3
44018.8	44018.8	95	838	False	44025.8	R_1latdBuaYelZcxe	Valid	Northeast	New Hampshire	NH	anonymous	Landscaping and/or urban farm/garden installation service		I am a landscaper / urban farm/garden installer		For-profit					2			1	3																3				2	1
44011.5	44011.6	100	2518	True	44011.6	R_2rUbe9paaHJHz8z	Valid	Northeast	Baltimore MD	MD	email	Landscaping and/or urban farm/garden installation service		I am a landscaper / urban farm/garden installer		For-profit				2	3				1																	2			1		3
44011.3	44011.4	100	6397	True	44011.4	R_2SJGnTP5ZFgFJxs	Valid	Northeast	Washington DC	DC	email	Landscaping and/or urban farm/garden installation service		I am a landscaper / urban farm/garden installer		For-profit			3				2							1									2						3		1
44052.3	44052.3	29	272	False	44059.3	R_3G7GQEbcQJKquTm	Valid	Northeast	Brodheadsville, PA	PA	anonymous	Landscaping and/or urban farm/garden installation service		I am a landscaper / urban farm/garden installer		For-profit						2				3				1			2											1	3
44018.8	44018.8	95	418	False	44025.8	R_3m8BkeiDACsn8zn	Valid	Northeast	Pennsylvania	PA	anonymous	Landscaping and/or urban farm/garden installation service		I am a landscaper / urban farm/garden installer		For-profit			1				2					3					1		3		2
44018.8	44018.8	95	571	False	44025.8	R_3mgEUPP1SeCziXK	Valid	Northeast	New York	NY	anonymous	Landscaping and/or urban farm/garden installation service		I am a landscaper / urban farm/garden installer		For-profit		1		2								3									1					2			3
44027.4	44027.4	100	977	True	44027.4	R_3MiECMNbrjZ0deV	Valid	Northeast	washington dc	DC	anonymous	Landscaping and/or urban farm/garden installation service		I am an urban farmer / grower / producer		For-profit				2	1									3				1				2									3
44058.8	44058.8	100	697	True	44058.8	R_1n0ic7DAaLCs9MG	Valid	Northeast	Washington Maryland	DC	anonymous	Landscaping and/or urban farm/garden installation service		I am a government or non-profit employee (not primarily a grower)		Hybrid - have both for-profit and non-profit entities as part of our organization				3	1					2							2								1				3
44018.8	44018.8	95	438	False	44025.8	R_1P59lpazj51QJkv	Valid	Northeast	Delaware	DE	anonymous	Landscaping and/or urban farm/garden installation service		I am an urban farmer / grower / producer		Hybrid - have both for-profit and non-profit entities as part of our organization					1					2				3				3						2	1
44018.9	44018.9	100	625	True	44018.9	R_2sRYx8j41PT5iUm	Valid	Northeast	South Burlington VT	VT	anonymous	Landscaping and/or urban farm/garden installation service		I am an urban farmer / grower / producer		Hybrid - have both for-profit and non-profit entities as part of our organization							2		1	3							2		3			1
44018.8	44018.8	95	415	False	44025.8	R_33ptvAu2bPlUnpU	Valid	Northeast	New Hampshire	NH	anonymous	Landscaping and/or urban farm/garden installation service		I am an urban farmer / grower / producer		Hybrid - have both for-profit and non-profit entities as part of our organization					2			3		1							3		2										1
44014.2	44014.2	95	1514	False	44021.2	R_3dYfTb1mYkSRCEX	Valid	Northeast	Rockville MD	MD	email	Landscaping and/or urban farm/garden installation service		I am a landscaper / urban farm/garden installer		Hybrid - have both for-profit and non-profit entities as part of our organization					1			2		3
44018.8	44018.8	95	935	False	44025.8	R_3MfepIBLdGAzmqk	Valid	Northeast	New York	NY	anonymous	Landscaping and/or urban farm/garden installation service		I am an urban farmer / grower / producer		Hybrid - have both for-profit and non-profit entities as part of our organization				2				3	1													3			2				1
44018.8	44018.8	95	752	False	44025.8	R_Au2bAn5QAPCELkt	Valid	Northeast	New York	NY	anonymous	Landscaping and/or urban farm/garden installation service		I am an urban farmer / grower / producer		Hybrid - have both for-profit and non-profit entities as part of our organization			1					3	2												1	3				2
44018.8	44018.8	95	453	False	44025.8	R_xav0oFt9WyMdCqR	Valid	Northeast	Massachusetts	MA	anonymous	Landscaping and/or urban farm/garden installation service		I am an urban farmer / grower / producer		Hybrid - have both for-profit and non-profit entities as part of our organization					1				2					3			3				1								2
44011.5	44011.5	100	809	True	44011.5	R_Xvyq3MIY8okKLZv	Valid	Northeast	Washington DC	DC	email	Landscaping and/or urban farm/garden installation service		I am a landscaper / urban farm/garden installer		Non-profit or not-for-profit					1					3				2										1				3			2
44018.9	44018.9	100	469	True	44018.9	R_0p8U15jkANRXP5n	Valid	Northeast	Springfield MA	MA	anonymous	Nursery propagation		I am a nursery worker / manager		For-profit				1									3	2								1				2			3
44018.8	44018.8	100	378	True	44018.8	R_1FLJO7IwAZUAFpo	Valid	Northeast	ALIQUIPPA	PA	anonymous	Nursery propagation		I am a peri-urban farmer / grower / producer		For-profit		2	3						1										3				1				2
44018.7	44018.8	100	863	True	44018.8	R_1QKqkcCsgGoyCtT	Valid	Northeast	Concord NH	NH	anonymous	Nursery propagation		I am an urban farmer / grower / producer		For-profit					3				2		1						3								1			2
44018.7	44018.7	95	608	False	44025.7	R_2nthxpsf5pBg83D	Valid	Northeast	Springfield MO	MD	anonymous	Nursery propagation		I am a peri-urban farmer / grower / producer		For-profit		1									3			2					1	3					2
44018.7	44018.8	100	1553	True	44018.8	R_3e2Ehe81dzeSz7m	Valid	Northeast	Maine	MA	anonymous	Nursery propagation		I am a peri-urban farmer / grower / producer		For-profit				2								1		3				1				2								3
44018.8	44018.8	95	353	False	44025.8	R_3PSRYucfUigYkaz	Valid	Northeast	Philadelphia	PA	anonymous	Nursery propagation		I am an urban gardener or homesteader		For-profit				2									3	1						2		1									3
44018.8	44018.8	100	473	True	44018.8	R_6govXDPJWDLi3Vn	Valid	Northeast	Silver Spring MD	MD	anonymous	Nursery propagation		I am an urban farmer / grower / producer		For-profit				2	1					3							3				1						2
44011.4	44014.2	100	247157	True	44014.2	R_1kOdtW8q77nNI6G	Valid	Northeast	Northeast Washington DC	DC	email	Nursery propagation	Small scale heirloom seedling propagation	Other:	I am a small-scale heirloom seed saver and seedling propagator	Hybrid - have both for-profit and non-profit entities as part of our organization			1				2					3										3			2				1
44018.8	44018.8	95	594	False	44025.8	R_2afzbxtibxhHmwX	Valid	Northeast	Vermont	VT	anonymous	Nursery propagation		I am a peri-urban farmer / grower / producer		Hybrid - have both for-profit and non-profit entities as part of our organization		3									1			2			2	1										3
44038.2	44038.2	29	597	False	44045.2	R_1pYYm4HTFhP4rdD	Valid	Northeast	EASTON, MD	MD	email	Nursery propagation		I am an urban gardener or homesteader		Non-profit or not-for-profit					1			3						2							3				1			2
44018.8	44018.8	95	1795	False	44025.8	R_2xDCXdAvTM8T2XD	Valid	Northeast	Worcester	MA	anonymous	Nursery propagation		I am an urban farmer / grower / producer		Non-profit or not-for-profit				1								3	2				3	2											1
44018.8	44018.8	95	240	False	44025.8	R_2y4n5FKTXtYM53K	Valid	Northeast	BROOKLYN, NY	NY	anonymous	Nursery propagation		I am a landscaper / urban farm/garden installer		Non-profit or not-for-profit										3				2	1	I think my main goal is for the garden to provide a space to grow for people who live in the city without access to any space to grow	1			3					2
44050.5	44050.5	100	1509	True	44050.5	R_22WbX2Z9LePKQmK	Valid	Northeast	Brooklyn NY	NY	anonymous	Other:	Farmer Florist	I am an urban farmer / grower / producer		For-profit					1				2					3			1				2			3
44011.4	44011.4	100	1082	True	44011.4	R_27TECzW59RAW6Vk	Valid	Northeast	Sykesville Maryland	MA	email	Other:	suburban?	I am a peri-urban farmer / grower / producer		For-profit				1				3	2								1		3		2
43997.6	43997.6	63	323	False	44004.6	R_2qeHYoe671W9eer	Valid	Northeast	FARMINGTON, CT	CT	anonymous	Other:	Peri-Urban Farm	I am a peri-urban farmer / grower / producer		For-profit					1					3				2				2						3					1
44070.1	44070.1	95	1170	False	44077.1	R_3n9jrXS2c7n9ev8	Valid	Northeast	Chestertown MD	MD	anonymous	Other:	Teach classes at the garden center where I work, diagnose plant and vegetable issues and recommend treatments	I am a nursery worker / manager		For-profit				1								3	2											1				3			2
44012.6	44012.6	95	1212	False	44019.6	R_9nsynnQYE4q0rZv	Valid	Northeast	washington dc	DC	email	Other:	contractor, mix of consulting, installation, school systems and education	I am an urban farmer / grower / producer		For-profit						2			1					3															2		3	1	The size, complexity, and long-term commitment of operating a successful commercial farm
44039.3	44039.3	100	1301	True	44039.3	R_1Qfr8s9I3FnUFNH	Valid	Northeast	Baltimore City	MD	email	Other:	(Dye Garden with Urban Farm)	I am an urban farmer / grower / producer	I'm a covernment employee but also a primarily a grower	Hybrid - have both for-profit and non-profit entities as part of our organization				1									2	3				2										3			1
44060.5	44061.2	19	59305	False	44068.2	R_1hVZ4e7bZpA55WS	Valid	Northeast	Springfield, MA	MA	anonymous	Other:		Other:	organic garden instructor	Non-profit or not-for-profit		3	2											1			1	3													2
44012.5	44012.5	100	531	True	44012.5	R_1mEPb3QackBo5sG	Valid	Northeast	Lowell	MA	anonymous	Other:	NPO with farms, gardens, and mobile market	I am an urban farmer / grower / producer		Non-profit or not-for-profit			1				3		2																	2		3	1
44011.3	44011.4	100	766	True	44011.4	R_1mrW0T4qaXy8e33	Valid	Northeast	Baltimore City	MD	email	Other:	beautify vacant lots	Other:	learning to be a bee keeper	Non-profit or not-for-profit					1			3	2									1				3								2
44060.6	44060.6	100	1875	True	44060.6	R_2CrnfWrMQPlszhP	Valid	Northeast	Lowell MA	MA	anonymous	Other:	Food Justice Programming, split evenly between Urban Farm, Community Gardens and School Education	I am a government or non-profit employee (not primarily a grower)		Non-profit or not-for-profit				2									3	1				3						2					1
44046.6	44046.6	100	1013	True	44046.6	R_2fIkvC3EW9OSuuL	Valid	Northeast	Pittsburgh PA	PA	anonymous	Other:	Non-profit that starts and supports community gardens	I am an urban farmer / grower / producer		Non-profit or not-for-profit				1						2		3					2	1												3
44036.3	44036.4	100	1587	True	44036.4	R_2P56E38QLbtUOmm	Valid	Northeast	Baltimore Maryland	MD	email	Other:	Teaching Garden	I am a government or non-profit employee (not primarily a grower)		Non-profit or not-for-profit				1	2										3	Adult education			2					1								3	Lack of gardening experience
44060.7	44060.8	100	7701	True	44060.8	R_2rkgMT8ucs3aZ8Z	Valid	Northeast	Boston MA	MA	anonymous	Other:	We working on urban gardens, and community gardens not for our expanses but because we love gardening, and we love organic local food	I am an urban gardener or homesteader		Non-profit or not-for-profit		1					3		2								1												2			3	Budget
44071.6	44071.6	100	1126	True	44071.6	R_2wNaVlEf3JSCMNU	Valid	Northeast	Pittsburgh PA and Allegheny County PA	PA	anonymous	Other:	non-profit that supports urban agriculture	I am a government or non-profit employee (not primarily a grower)		Non-profit or not-for-profit				1						2		3						1											3			2	contaminated/poor urban soil
44062.4	44062.4	29	533	False	44069.4	R_STwfgTuDKpTFfSp	Valid	Northeast	Harrisburg, PA	PA	anonymous	Other:	Technical service to numerous urban growers	Other:	Educator / technical service provider	Non-profit or not-for-profit							2					3		1			2					3							1
44011.4	44013.5	29	184505	False	44020.5	R_UJZNFwsRJ9zodd7	Valid	Northeast	College Park, MD	MD	email	Other:	Library and YouTube presentations for Master Gardeners (Grow It Eat It)	I am an urban gardener or homesteader		Non-profit or not-for-profit							3			2				1				3													2	1	Volunteer participation in the days of COVID-19
44018.8	44018.8	95	357	False	44025.8	R_22n9O7MXTGDtSWl	Valid	Northeast	Philadelphia	PA	anonymous	School garden		I am a nursery worker / manager		For-profit					3	2			1									3		1	2
44018.8	44018.8	95	334	False	44025.8	R_2sQMgynXqy2cLRc	Valid	Northeast	Philadelphia	PA	anonymous	School garden		I am a nursery worker / manager		For-profit			1	2										3								2			1						3
44018.8	44018.8	95	385	False	44025.8	R_3si6W9982zOH9vB	Valid	Northeast	Rochelle Park New Jersey	NJ	anonymous	School garden		I am a landscaper / urban farm/garden installer		Hybrid - have both for-profit and non-profit entities as part of our organization				3							2			1					3	1					2
44018.9	44018.9	100	3875	True	44018.9	R_3XlOmO6SMhMdMOt	Valid	Northeast	New York City	NY	anonymous	School garden		I am a nursery worker / manager		Hybrid - have both for-profit and non-profit entities as part of our organization				2				3	1													2		1							3
44018.9	44018.9	95	2003	False	44025.9	R_4MfbPOpo3p6PWpj	Valid	Northeast	Washington	DC	anonymous	School garden		I am a nursery worker / manager		Hybrid - have both for-profit and non-profit entities as part of our organization					1					3				2					1	2				3
43998.4	43998.4	100	780	True	43998.4	R_1ClJ8j7hPsk1kxm	Valid	Northeast	new haven, ct	CT	anonymous	School garden		I am an urban gardener or homesteader		Non-profit or not-for-profit			1			3		2										3											2			1	soil contaminants
44018.8	44018.8	95	1325	False	44025.8	R_1IopTgN0jkWXuMM	Valid	Northeast	ALIQUIPPA	PA	anonymous	School garden		I am an urban gardener or homesteader		Non-profit or not-for-profit		2										3		1							1			2				3
44037.2	44037.2	100	1818	True	44037.2	R_1Ks4E0Ofs6qgqJX	Valid	Northeast	Baltimore	MD	email	School garden		I am an urban gardener or homesteader		Non-profit or not-for-profit			3				1			2								3												1		2	Urban Pests
44012.8	44012.8	95	1034	False	44019.8	R_1ln4Ori4tQXhvFv	Valid	Northeast	Arlington Virginia	VA	anonymous	School garden		I am a peri-urban farmer / grower / producer		Non-profit or not-for-profit				2						3			1				1											3		2
44018.7	44018.7	100	357	True	44018.7	R_1mxe3Mm2qPd9aOW	Valid	Northeast	DANVERS, CT IP	CT	anonymous	School garden		I am a landscaper / urban farm/garden installer		Non-profit or not-for-profit						3				2				1			1				3									2
44012.4	44012.4	100	1353	True	44012.4	R_1OwMBack7PdMFMX	Valid	Northeast	Norfolk Virginia	VA	anonymous	School garden		I am an urban farmer / grower / producer		Non-profit or not-for-profit								2	3				1											2						1	3
44027.3	44027.3	19	258	False	44034.3	R_1pQpivoBn2dAJWO	Valid	Northeast	New London, CT	CT	anonymous	School garden		I am a government or non-profit employee (not primarily a grower)		Non-profit or not-for-profit				3	2									1							1			2						3
44018.8	44018.8	100	1307	True	44018.8	R_1qXsqhJsQHZerBf	Valid	Northeast	Lewiston	ME	anonymous	School garden		I am a landscaper / urban farm/garden installer		Non-profit or not-for-profit				1					3	2							1	2							3
44071	44071	95	1013	False	44078	R_24uSh8Ln1TEqqpk	Valid	Northeast	philadelphia	PA	anonymous	School garden		I am an urban gardener or homesteader	manage a school garden	Non-profit or not-for-profit				3									1	2				2									3					1	safety of area/produce
44039.3	44039.3	100	797	True	44039.3	R_2afpcYaW1aEHDXN	Valid	Northeast	Washington DC	DC	email	School garden		I am an urban farmer / grower / producer		Non-profit or not-for-profit							2			1		3								2									3		1
44011.3	44011.3	100	655	True	44011.3	R_2fx2zbxmIoBOD4B	Valid	Northeast	Baltimore Maryland	MD	email	School garden		I am a government or non-profit employee (not primarily a grower)		Non-profit or not-for-profit					1					2				3										1				3			2
44018.8	44018.8	95	1311	False	44025.8	R_2QnuBjBtn5lCIVy	Valid	Northeast	Takoma Park Maryland	MD	anonymous	School garden		I am an urban farmer / grower / producer		Non-profit or not-for-profit							2	1					3															3			2	1	County school department does not include gardening in curriculum
44060.5	44061.2	100	57899	True	44061.2	R_2qq8qAA3RyrF6vg	Valid	Northeast	Lowell Massachusetts	MA	anonymous	School garden		I am a government or non-profit employee (not primarily a grower)		Non-profit or not-for-profit			3		1			2																3						2	1
43997.7	43997.7	100	1063	True	43997.7	R_2sdTjaFIS6QQK1U	Valid	Northeast	Southington Ct 06489	CT	anonymous	School garden		I am an urban farmer / grower / producer		Non-profit or not-for-profit					1					2			3					2				1									3
44018.9	44018.9	100	496	True	44018.9	R_324SOFH9lpnlZdo	Valid	Northeast	Portland ME	ME	anonymous	School garden		I am an urban gardener or homesteader		Non-profit or not-for-profit			3							2	1							2	3											1
44011.4	44011.4	100	917	True	44011.4	R_3paU5zI7QZiZeKT	Valid	Northeast	Baltimore Maryland	MD	email	School garden		I am a government or non-profit employee (not primarily a grower)		Non-profit or not-for-profit					1									2	3	discipline								1		3				2
44011.4	44011.4	100	5215	True	44011.4	R_3qmJarj1cid9ad8	Valid	Northeast	DC	DC	email	School garden		Other:	Educator	Non-profit or not-for-profit					1					3		2									3	2			1
44011.6	44011.7	100	1059	True	44011.7	R_3qTJUnZSUOhvM02	Valid	Northeast	DC	DC	email	School garden		I am an urban farmer / grower / producer		Non-profit or not-for-profit								2		3			1					2													1	3	Maintaining active leadership and volunteers bases year after year b/c we are run by students
44018.7	44018.7	100	1714	True	44018.7	R_3snpneaIKPUBZdF	Valid	Northeast	Raymond Maine	ME	anonymous	School garden		I am an urban gardener or homesteader		Non-profit or not-for-profit					1		3					2					1								3			2
44018.7	44018.7	100	573	True	44018.7	R_6PbzEJWjkRoi52h	Valid	Northeast	Kennebunkport ME	ME	anonymous	School garden		I am a nursery worker / manager		Non-profit or not-for-profit								1		3				2			3									1		2
43997.6	43997.7	100	1442	True	43997.7	R_Or5gjPY8HG72rcZ	Valid	Northeast	Windham, CT	CT	anonymous	School garden		Other:	farmer/educator	Non-profit or not-for-profit			1		2							3										3		1								2	finding time during the day for all grades to participate
44013.5	44013.5	39	1388	False	44020.5	R_WvWwUK9z0fnE0Uh	Valid	Northeast	Baltimore, MD	MD	email	School garden		I am an urban gardener or homesteader		Non-profit or not-for-profit				1		2		3														3								2		1	Rats, vegetable pests
44012.4	44012.4	95	1815	False	44019.4	R_3qdLcqJyW734720	Valid	Northeast	Washington DC	DC	email	School garden		I am an urban gardener or homesteader		Other:	No sales	3								1				2			3		1					2
44018.9	44018.9	100	554	True	44018.9	R_03aC98AJA6AtjNL	Valid	Northeast	Laurel MD	MD	anonymous	Urban farm		I am an urban farmer / grower / producer		For-profit				2						1			3												3				1		2
44018.8	44018.8	95	421	False	44025.8	R_1Cdtzrx547D4369	Valid	Northeast	Washington	DC	anonymous	Urban farm		I am a peri-urban farmer / grower / producer		For-profit					1					2				3										1			2				3
44050.6	44050.6	95	1548	False	44057.6	R_1DUW0qon7o9eUQJ	Valid	Northeast	Parsonsburg MD and Arlington VA	VA	anonymous	Urban farm		I am an urban farmer / grower / producer		For-profit			1											3	2	Create a honey bee haven												3	1			2	Not enough regulations prohibiting toxic pesticides which kill bees; and 3) getting enough money to build buildings to start farming
44018.8	44018.8	95	660	False	44025.8	R_1DwlEvAoMxQDPxO	Valid	Northeast	New Haven Connecticut	CT	anonymous	Urban farm		I am an urban farmer / grower / producer		For-profit				2								1	3					2				1							3
44018.8	44018.8	100	618	True	44018.8	R_1E9Yut7Ul58L1Qk	Valid	Northeast	Burlington Vermont	VT	anonymous	Urban farm		I am an urban farmer / grower / producer		For-profit		2	1					3																3	2				1
44018.7	44018.8	100	4648	True	44018.8	R_1fjSe1meuBVWLkI	Valid	Northeast	MA	MA	anonymous	Urban farm		I am an urban farmer / grower / producer		For-profit			1		2				3										2	1		3
44070.3	44070.3	95	1107	False	44077.3	R_1hG6aa92kTAGQkg	Valid	Northeast	Howell NJ	NJ	anonymous	Urban farm		I am an urban farmer / grower / producer		For-profit			3	2	1													3						2					1
44027.3	44027.3	100	1474	True	44027.3	R_1i8Sy2Iua5Sxp3r	Valid	Northeast	South Windsor Connecticut	CT	anonymous	Urban farm		I am an urban farmer / grower / producer		For-profit		1			2									3							3	1		2
43998.3	43998.3	100	1199	True	43998.3	R_1ifjYg8FUu4b2Et	Valid	Northeast	Bridgeport	CT	anonymous	Urban farm		I am an urban farmer / grower / producer		For-profit																		1			3								2
44011.9	44011.9	100	316	True	44011.9	R_1IzQZ4eCJ03fzLE	Valid	Northeast	Yonkers	NY	anonymous	Urban farm		I am a nursery worker / manager		For-profit		3			1				2											1		3			2
44054.3	44060.5	39	536560	False	44067.5	R_1Kf1gwIcXld7YJt	Valid	Northeast	ORWIGSBURG, PA	PA	anonymous	Urban farm		I am an urban farmer / grower / producer		For-profit								2		3	1								1			3								2
44018.8	44018.8	95	463	False	44025.8	R_1KfEumPUfGVeyBx	Valid	Northeast	New Hampshire	NH	anonymous	Urban farm		I am a peri-urban farmer / grower / producer		For-profit		2	1				3																			3			2		1
44018.7	44018.8	95	2219	False	44025.8	R_1NE1WraBbBlzOVI	Valid	Northeast	AGAWAM Massachusetts	MA	anonymous	Urban farm		I am an urban farmer / grower / producer		For-profit			2		1									3			2								3						1
44018.8	44018.8	95	1858	False	44025.8	R_1NE7Jux4Lv6zKyz	Valid	Northeast	Bradford and VT	VT	anonymous	Urban farm		I am an urban farmer / grower / producer		For-profit				2				3						1			1					3				2
44018.8	44018.8	100	1024	True	44018.8	R_1PShMaXP0yFw1g7	Valid	Northeast	North Kingstown	RI	anonymous	Urban farm		I am an urban farmer / grower / producer		For-profit							3		2					1				2				3	1
44011.3	44011.3	19	906	False	44018.3	R_1PUdz0DoiJPmq3V	Valid	Northeast	Baltimore, MD	MD	email	Urban farm		Other:	I am a consultant and will become a grower for an urban farm	For-profit	For profit with social justice motives.							2		1				3			1	2										3
43997.7	43997.7	100	927	True	43997.7	R_1PXzsHUyjT3d2H0	Valid	Northeast	Bridgeport, Connecticut 06608	CT	anonymous	Urban farm		I am an urban farmer / grower / producer		For-profit																	1							3					2
44058.6	44058.6	95	524	False	44065.6	R_1QhkaGN1iEltneE	Valid	Northeast	Maryland	MD	anonymous	Urban farm		I am an urban farmer / grower / producer		For-profit					1				3					2					3	2					1
44075.3	44075.3	100	845	True	44075.3	R_1QlSMLao159LCve	Valid	Northeast	Philadelphia Pennsylvania	PA	anonymous	Urban farm		I am an urban farmer / grower / producer		For-profit		1								3				2									2						1			3	property taxes, and knowledgeable accountants regarding agriculture
44058.8	44058.8	95	546	False	44065.8	R_1qURjwyMiOqrYNL	Valid	Northeast	NY Brooklyn	NY	anonymous	Urban farm		I am a nursery worker / manager		For-profit				2		3	1											3	2								1
44018.8	44018.8	95	425	False	44025.8	R_1rMokJhMW7ei08S	Valid	Northeast	Washington	DC	anonymous	Urban farm		I am a peri-urban farmer / grower / producer		For-profit									2	1	3							2		3		1
44018.8	44018.8	100	1286	True	44018.8	R_1XDRoqYBjqzDtJv	Valid	Northeast	Quincy	MA	anonymous	Urban farm		I am an urban gardener or homesteader		For-profit				3					2				1					2		3									1
44022.2	44022.2	95	775	False	44029.2	R_240FKg5rCB0Rh35	Valid	Northeast	Roanoke VA	VA	anonymous	Urban farm		I am an urban farmer / grower / producer		For-profit		1							2	3							3					2							1
44018.8	44018.8	100	2528	True	44018.8	R_26nB6rwc9lEgBh6	Valid	Northeast	Massachusetts	MA	anonymous	Urban farm		I am an urban farmer / grower / producer		For-profit				3	1	2												2						3			1
44018.7	44018.7	100	540	True	44018.7	R_28S7VFp4MTqLt5Z	Valid	Northeast	PHILA PA	PA	anonymous	Urban farm		I am an urban farmer / grower / producer		For-profit		2			1									3				3	2		1
44050.4	44050.4	95	1134	False	44057.4	R_2AS8IWqonR1UBQf	Valid	Northeast	Barrington Rhode Island	RI	anonymous	Urban farm		I am a peri-urban farmer / grower / producer		For-profit		1	2											3			3											1			2
44011.5	44015.6	100	356963	True	44015.6	R_2ay6nzC56V6NMn4	Valid	Northeast	washington	DC	email	Urban farm		I am an urban farmer / grower / producer		For-profit								3	2				1								2			3			1
44035.5	44035.5	100	1430	True	44035.5	R_2c7Ti0TapZD5yqE	Valid	Northeast	Abingdon Virginia	VA	anonymous	Urban farm		I am an urban farmer / grower / producer		For-profit					2		1		3								3						1								2
44012.4	44012.4	100	1337	True	44012.4	R_2CQhYCyEo28bDAJ	Valid	Northeast	Clinton Maryland	MD	anonymous	Urban farm		I am a peri-urban farmer / grower / producer		For-profit		1							2				3										3	2					1
43997.6	43997.7	100	900	True	43997.7	R_2fBZKw2B9nYSpqf	Valid	Northeast	Essex, ct	CT	anonymous	Urban farm		I am an urban farmer / grower / producer	Sell back yard eggs and veggies	For-profit		1	2		3												2						1			3
44063.7	44063.7	100	1565	True	44063.7	R_2fpxKQ2fjqPIS0f	Valid	Northeast	Haverhill Mssachusetts	MA	anonymous	Urban farm		I am an urban farmer / grower / producer		For-profit				1						3			2								2				1			3
44018.8	44018.8	100	796	True	44018.8	R_2fqFnTdTjixkWds	Valid	Northeast	Vermont	VT	anonymous	Urban farm		I am a landscaper / urban farm/garden installer		For-profit			2								3			1			3									2			1
44060.8	44060.8	95	439	False	44067.8	R_2P0TZZiYvnaiKF4	Valid	Northeast	Moody		anonymous	Urban farm		I am an urban farmer / grower / producer		For-profit																										1	3				2
44011.4	44011.4	100	912	True	44011.4	R_2pJhnty4eDRVAtT	Valid	Northeast	Pasadena MD	MD	email	Urban farm		I am an urban farmer / grower / producer		For-profit					1								3	2							2								1	3
44070.2	44070.2	95	861	False	44077.2	R_2uDNPp843iZoMBD	Valid	Northeast	New Jersey	NJ	anonymous	Urban farm		I am an urban farmer / grower / producer		For-profit				3	1									2												3		2	1
44011.3	44011.3	100	894	True	44011.3	R_2wFVtmmWmTDRccy	Valid	Northeast	Washington DC	DC	email	Urban farm		I am an urban farmer / grower / producer		For-profit										1	2			3									2	1			3
44018.8	44018.8	100	516	True	44018.8	R_2ZE9fDZX89j1SQ5	Valid	Northeast	Baltimore	MD	email	Urban farm		I am an urban farmer / grower / producer		For-profit				2						3			1				2	1										3
44018.8	44018.8	100	356	True	44018.8	R_30ibY0rspDwgXTG	Valid	Northeast	Jersey City NJ	NJ	anonymous	Urban farm		I am an urban farmer / grower / producer		For-profit		2								1					3	increase awareness and usefulness of medicinal herbs	3	2	1
44014.4	44014.4	100	5742	True	44014.4	R_31vgEtUM06X5ntC	Valid	Northeast	Canton CT	CT	anonymous	Urban farm		I am an urban farmer / grower / producer		For-profit					1									2		increase biodiverstiy by planting native flowers						2					3					1	Time to run business
44018.7	44018.7	100	884	True	44018.7	R_3261zAXZufqXcC4	Valid	Northeast	Washington	DC	anonymous	Urban farm		I am an urban farmer / grower / producer		For-profit				2	1					3								2										1		3
44072.4	44072.4	100	1026	True	44072.4	R_3dWhFNCsaIN8mjm	Valid	Northeast	Philadelphia PA	PA	anonymous	Urban farm		I am an urban farmer / grower / producer		For-profit				1						2				3									2						1		3
44018.8	44018.8	95	1732	False	44025.8	R_3dY2JpEtY0gBWmD	Valid	Northeast	Arlington and VT	VA	anonymous	Urban farm		I am an urban farmer / grower / producer		For-profit		1		2										3				1	3										2
44070.4	44070.7	100	24468	True	44070.7	R_3Ea82lgPo2kAFGA	Valid	Northeast	Hightstown NJ	NJ	anonymous	Urban farm		I am an urban farmer / grower / producer		For-profit		2		3				1									2					3		1
44018.8	44018.8	95	1624	False	44025.8	R_3GiEi31EisBGbuX	Valid	Northeast	Concord and VT	NH VT	anonymous	Urban farm		I am an urban farmer / grower / producer		For-profit				1	3			2										3	2			1
44013.4	44013.4	100	1079	True	44013.4	R_3hECDnId7TcGH4d	Valid	Northeast	Roanoke VA	VA	anonymous	Urban farm		I am an urban farmer / grower / producer		For-profit			2		1									3			1												2	3
44056.5	44056.5	59	2112	False	44063.5	R_3hoIYV75XT6N0db	Valid	Northeast	Rochester, NY	NY	anonymous	Urban farm		I am an urban farmer / grower / producer		For-profit			1	2										3					3		1								2
44018.8	44018.8	95	563	False	44025.8	R_3Hwu23DJioJg7Ia	Valid	Northeast	Jersey City New Jersey	NJ	anonymous	Urban farm		I am an urban farmer / grower / producer		For-profit		1					3		2								1	3				2
44011.4	44011.5	100	8906	True	44011.5	R_3lsklbUsqZ61oRZ	Valid	Northeast	Capitol Heights, DC	DC	email	Urban farm		I am an urban farmer / grower / producer		For-profit				2	1									3								1	2								3
44018.7	44018.7	100	557	True	44018.7	R_3MAoPTOC1EmWwMK	Valid	Northeast	WHITE RIVER JUNCTION	VT	anonymous	Urban farm		I am a landscaper / urban farm/garden installer		For-profit				2					3					1			2												1	3
44018.8	44018.8	95	420	False	44025.8	R_3MfLHVAOgkpFc19	Valid	Northeast	Harrisburg Pennsylvania	PA	anonymous	Urban farm		I am an urban farmer / grower / producer		For-profit							2		3					1								1					3	2
44018.7	44018.7	100	438	True	44018.7	R_3MQJC5dej3jaoii	Valid	Northeast	Washington DC	DC	anonymous	Urban farm		I am an urban farmer / grower / producer		For-profit				2						1	3												1					3		2
44058.8	44058.8	95	788	False	44065.8	R_3p4Ng6bELd26aen	Valid	Northeast	VA Richmood	VA	anonymous	Urban farm		I am an urban farmer / grower / producer		For-profit			2		3							1												1				2		3
44018.8	44018.8	95	531	False	44025.8	R_3qOuc2AfIvR6sx9	Valid	Northeast	Maple Shade NJ	NJ	anonymous	Urban farm		I am an urban farmer / grower / producer		For-profit				1					2					3				1						3	2
44050.5	44050.5	95	2163	False	44057.5	R_3Rw3oYwCvHrgNX4	Valid	Northeast	Buffalo NY	NY	anonymous	Urban farm		I am an urban farmer / grower / producer		For-profit		1			2			3																1				3	2
44056.3	44056.3	100	701	True	44056.3	R_3sbox49t42t04ud	Valid	Northeast	CHARLOTTE HALL, MD	MD	anonymous	Urban farm		I am an urban farmer / grower / producer		For-profit					3					2				1			2											3	1
44018.8	44018.8	100	1071	True	44018.8	R_3snawSUcgurZgjY	Valid	Northeast	ADAMSVILLE		anonymous	Urban farm		I am an urban farmer / grower / producer		For-profit																		3				2							1
44005.5	44011.5	39	515514	False	44018.5	R_4UPIrEVjI8ousVz	Valid	Northeast	Baltimore, MD	MD	email	Urban farm		I am a peri-urban farmer / grower / producer		For-profit		3			1									2				1									3		2
44069.7	44070.5	95	68894	False	44077.5	R_77YL6VOTgJ3i9Al	Valid	Northeast	Tucketon New Jersey	NJ	anonymous	Urban farm		I am a peri-urban farmer / grower / producer		For-profit					1									2	3	personal enjoyment	2							3					1
44069.3	44069.3	95	999	False	44076.3	R_8cf5dPWmX6xSShr	Valid	Northeast	berlin nj	NJ	anonymous	Urban farm		I am an urban farmer / grower / producer		For-profit		1		2		3												1								3			2
44018.8	44018.8	100	1129	True	44018.8	R_BErlPvTdtoYD4l3	Valid	Northeast	Newark DE	DE	anonymous	Urban farm		I am an urban farmer / grower / producer		For-profit		3			1								2				1				2					3
44005.4	44005.4	100	1150	True	44005.4	R_Dc7fAtqo1aYbdwl	Valid	Northeast	Finksburg Maryland	MD	email	Urban farm		I am an urban farmer / grower / producer		For-profit					1					3				2			2		1		3
44018.8	44018.8	95	263	False	44025.8	R_Owc1JrdD82GcrXX	Valid	Northeast	BALDWINSVILLE, NY	NY	anonymous	Urban farm		I am a peri-urban farmer / grower / producer		For-profit				1				2						3					1					2		3
44027.5	44027.5	100	858	True	44027.5	R_p4ufFBzcuJOD0vD	Valid	Northeast	Washington DC	DC	anonymous	Urban farm		I am an urban farmer / grower / producer		For-profit									1	3				2								1					3		2
44018.8	44018.8	100	351	True	44018.8	R_t0alwqNj6OqoWkh	Valid	Northeast	Salem MA	MA	anonymous	Urban farm		I am a landscaper / urban farm/garden installer		For-profit								2		1			3												3	2		1
44011.7	44011.7	100	432	True	44011.7	R_tPXC4LvD4qHptwl	Valid	Northeast	Northampton Pennsylvania	PA	anonymous	Urban farm		I am an urban farmer / grower / producer		For-profit							2	3		1							2					3				1
43997.7	43997.7	100	1731	True	43997.7	R_vAKrjorj8u4Q1RT	Valid	Northeast	Bridgeport,CT	CT	anonymous	Urban farm		I am an urban farmer / grower / producer		For-profit																	3					1							2
44050.5	44050.5	95	892	False	44057.5	R_wNoEY6s1Lwhp1ER	Valid	Northeast	Erie PA	PA	anonymous	Urban farm		I am an urban gardener or homesteader		For-profit								2		1	3													2		3			1
44062.6	44062.6	100	864	True	44062.6	R_ZrBq55GWXNEK1rP	Valid	Northeast	Winchester Massachusetts	MA	anonymous	Urban farm		I am a peri-urban farmer / grower / producer		For-profit				1					2				3											3				2	1
44018.8	44018.8	95	472	False	44025.8	R_1DYF1DNh7ExUwH7	Valid	Northeast	Maine	ME	anonymous	Urban farm		I am an urban farmer / grower / producer		Hybrid - have both for-profit and non-profit entities as part of our organization							1			3			2				1			3						2
44013.2	44013.2	95	598	False	44020.2	R_1EgPTnnabiQ8FKV	Valid	Northeast	Lynn Massachusetts	MA	anonymous	Urban farm		I am a government or non-profit employee (not primarily a grower)	Non-profit that has a significant farm presence in urban and suburban areas.	Hybrid - have both for-profit and non-profit entities as part of our organization				2			3					1						3											1			2	Long term investment and stewarding of innovative food systems projects/ideas
44049.5	44049.5	59	135	False	44056.5	R_1H18apTYkwxpokq	Valid	Northeast	HAMBURG, NY	NY	anonymous	Urban farm		I am an urban farmer / grower / producer		Hybrid - have both for-profit and non-profit entities as part of our organization					1						2			3					1	3		2
44018.8	44018.8	95	506	False	44025.8	R_1IxToKxa1ezsCoV	Valid	Northeast	ASBURY PAK, NH	NH	anonymous	Urban farm		I am a peri-urban farmer / grower / producer		Hybrid - have both for-profit and non-profit entities as part of our organization		2								3				1							3				1					2
44018.8	44018.8	95	598	False	44025.8	R_1jqx7SwK1Auu5SS	Valid	Northeast	Braintree	MA	anonymous	Urban farm		I am an urban farmer / grower / producer		Hybrid - have both for-profit and non-profit entities as part of our organization		3		2				1																	1	2	3
44019.5	44019.5	100	1790	True	44019.5	R_21dGW8NHz8nvTFN	Valid	Northeast	Baltimore	MD	email	Urban farm		I am an urban farmer / grower / producer		Hybrid - have both for-profit and non-profit entities as part of our organization		1								2				3							1	2				3
44018.8	44018.8	95	281	False	44025.8	R_27HY02i1wl6mFca	Valid	Northeast	BRONX, NY	NY	anonymous	Urban farm		I am an urban farmer / grower / producer		Hybrid - have both for-profit and non-profit entities as part of our organization					3				1					2			2									1	3
44061.3	44061.4	100	1076	True	44061.4	R_29hNERxPts8Ru1i	Valid	Northeast	Boston	MA	anonymous	Urban farm		I am an urban farmer / grower / producer		Hybrid - have both for-profit and non-profit entities as part of our organization						1				2				3				1					3							2
44018.8	44018.8	95	878	False	44025.8	R_2CNtjpYL6xoFEWo	Valid	Northeast	Wayne NJ	NJ	anonymous	Urban farm		I am a peri-urban farmer / grower / producer		Hybrid - have both for-profit and non-profit entities as part of our organization					2			3		1							2									3			1
44018.8	44018.8	95	433	False	44025.8	R_2E18DQVVYhXzGoG	Valid	Northeast	Salisbury VT	VT	anonymous	Urban farm		I am an urban farmer / grower / producer		Hybrid - have both for-profit and non-profit entities as part of our organization			1	3			2										3								2	1
44018.8	44018.8	95	1861	False	44025.8	R_2EveBEPhsHCXFE9	Valid	Northeast	Bradford and VT	VT	anonymous	Urban farm		I am an urban farmer / grower / producer		Hybrid - have both for-profit and non-profit entities as part of our organization		3							2					1				2								1			3
44018.8	44018.8	95	358	False	44025.8	R_2S2eLRVhdBTiivz	Valid		ROANOKE, VA	VA	anonymous	Urban farm		I am a peri-urban farmer / grower / producer		Hybrid - have both for-profit and non-profit entities as part of our organization								2		1				3			3	2						1
44018.8	44018.8	95	543	False	44025.8	R_2uR63gjpkBTM54p	Valid	Northeast	Rhode Island	RI	anonymous	Urban farm		I am an urban farmer / grower / producer		Hybrid - have both for-profit and non-profit entities as part of our organization							1	3			2							2							1					3
44018.7	44018.7	95	1015	False	44025.7	R_2VrpRA1L2pZCJOp	Valid	Northeast	Maine	MA	anonymous	Urban farm		I am an urban farmer / grower / producer		Hybrid - have both for-profit and non-profit entities as part of our organization								2				3	1									1			3		2
44046.9	44046.9	95	1112	False	44053.9	R_3327HB6OylDsdQ3	Valid	Northeast	Pittsburgh Pa	PA	anonymous	Urban farm		I am an urban farmer / grower / producer		Hybrid - have both for-profit and non-profit entities as part of our organization		1		2						3											3								2		1
44006.5	44006.5	100	2168	True	44006.5	R_3dEuyWuRfVAGu7G	Valid	Northeast	Clinton Maryland	MD	email	Urban farm		I am an urban farmer / grower / producer		Hybrid - have both for-profit and non-profit entities as part of our organization		1											2	3							3					2					1
44018.8	44018.8	95	1242	False	44025.8	R_3h3kD9f93V2MIHQ	Valid	Northeast	Massachusetts	MA	anonymous	Urban farm		I am an urban farmer / grower / producer		Hybrid - have both for-profit and non-profit entities as part of our organization						3				1		2						1				3			2
44018.7	44018.8	100	1374	True	44018.8	R_3HG2KWcFBoeNpeB	Valid	Northeast	Maine	MA	anonymous	Urban farm		I am an urban farmer / grower / producer		Hybrid - have both for-profit and non-profit entities as part of our organization				2								1	3											2	1					3
44011.4	44013.8	100	205883	True	44013.8	R_3JyCjSVy0mwf097	Valid	Northeast	Micheville MD	NH	email	Urban farm		I am an urban farmer / grower / producer		Hybrid - have both for-profit and non-profit entities as part of our organization									1				3	2			1		2													3	Securing contracts and markets
44018.8	44018.8	95	1464	False	44025.8	R_3Kp7B2I2xX0SOL6	Valid	Northeast	Middlebury VT	VT	anonymous	Urban farm		I am an urban farmer / grower / producer		Hybrid - have both for-profit and non-profit entities as part of our organization			2	1		3												3	2							1
44018.7	44018.8	95	1129	False	44025.8	R_3MLPBa3htxGRLPu	Valid	Northeast	New Hampshire	NH	anonymous	Urban farm		I am an urban farmer / grower / producer		Hybrid - have both for-profit and non-profit entities as part of our organization			1					2						3				1			3								2
44012.5	44013.5	95	86271	False	44020.5	R_9Fa4anOTVRkvfAl	Valid	Northeast	PVD Pawtucket Central Falls	RI	email	Urban farm		I am a government or non-profit employee (not primarily a grower)		Hybrid - have both for-profit and non-profit entities as part of our organization				1				2			3						1	3											2
44018.8	44018.8	95	240	False	44025.8	R_AEFQdHql2W90OT7	Valid	NORTHeast	BUFFALO, NY IP	NY	anonymous	Urban farm		I am an urban farmer / grower / producer		Hybrid - have both for-profit and non-profit entities as part of our organization			2		1					3														2		1				3
44018.8	44018.8	95	476	False	44025.8	R_bsEq3e1sgg1n3kR	Valid	Northeast	HAGERSTOWN, MD	MD	anonymous	Urban farm		I am an urban farmer / grower / producer		Hybrid - have both for-profit and non-profit entities as part of our organization			2		3					1							1	3	2
44058.8	44058.8	100	874	True	44058.8	R_cI66lyZ51aKpBCh	Valid	Northeast	Camden New Jersey	NJ	anonymous	Urban farm		I am a peri-urban farmer / grower / producer		Hybrid - have both for-profit and non-profit entities as part of our organization					1				3			2					3												2	1
44058.7	44058.7	100	1388	True	44058.7	R_DeCuNQAIu52bR85	Valid	Northeast	New York	NY	anonymous	Urban farm		I am an urban farmer / grower / producer		Hybrid - have both for-profit and non-profit entities as part of our organization			1				3	2											1											2	3
44037.8	44037.9	95	2070	False	44044.9	R_udDDgtXZGrsSHW9	Valid	Northeast	Annapolis Maryland	MD	email	Urban farm		I am an urban farmer / grower / producer		Hybrid - have both for-profit and non-profit entities as part of our organization		3	1											2							1							3	2
44018.8	44018.8	100	1409	True	44018.8	R_XtsGU5TKr1I6tIB	Valid	Northeast	Windsor VT	VT	anonymous	Urban farm		I am an urban farmer / grower / producer		Hybrid - have both for-profit and non-profit entities as part of our organization		1			2				3								2									1			3
44076.4	44076.4	100	1719	True	44076.4	R_0dOLr7T7fm2zKtH	Valid	Northeast	Philadelphia PA	PA	anonymous	Urban farm		I am an urban farmer / grower / producer	I am a non-profit employee and the head urban farmer / grower/ producer	Non-profit or not-for-profit								1	2				3									2		3								1	access to funding that funds salaries, and thus having long-term reliable staffing, rather that revolving door of temporary part-timers
44062.2	44062.2	100	3283	True	44062.2	R_10OwSQmLApWTjci	Valid	Northeast	Springfield Massachusetts	MA	anonymous	Urban farm		I am an urban farmer / grower / producer		Non-profit or not-for-profit					1									2	3	experimental learning	1												2	3
44011.3	44011.3	100	752	True	44011.3	R_1gknx262V2KWbNc	Valid	Northeast	Baltimore Maryland	MD	email	Urban farm		I am an urban farmer / grower / producer		Non-profit or not-for-profit								3		1				2			2	1													3
44018.8	44018.8	95	505	False	44025.8	R_1gu8FDhPJDCgp9n	Valid	Northeast	Landover, MD	MD	anonymous	Urban farm		I am an urban farmer / grower / producer		Non-profit or not-for-profit				2	1									3			1							2						3
44074.9	44074.9	100	1004	True	44074.9	R_1hS6W56n8GRbPsR	Valid	Northeast	Springfield Massachusetts	MA	anonymous	Urban farm		I am an urban farmer / grower / producer		Non-profit or not-for-profit				1			3		2								1		3										2
44013.5	44013.5	95	1017	False	44020.5	R_1ilclnih01YhBL4	Valid	Northeast	Washington DC	DC	email	Urban farm		I am a government or non-profit employee (not primarily a grower)		Non-profit or not-for-profit								1			2			3															1		2	3	lack of responsive extension services
44036.6	44036.6	19	223	False	44043.6	R_1K2XvcVjutjD1fE	Valid	Northeast	Silver Spring, MD	MD	email	Urban farm		I am a government or non-profit employee (not primarily a grower)		Non-profit or not-for-profit					1								3	2			2	1											3
44012.4	44012.4	95	447	False	44019.4	R_1MYyrlQnyZ5VNOJ	Valid	Northeast	Danville VA	VA	anonymous	Urban farm		I am a government or non-profit employee (not primarily a grower)		Non-profit or not-for-profit								3	1	2									2					1				3
44013.7	44014.5	39	71158	False	44021.5	R_1qWM4OvET7WaB9j	Valid	Northeast	Lowell, MA	MA	anonymous	Urban farm		I am an urban farmer / grower / producer		Non-profit or not-for-profit				2								1		3				2						1				3
44061.3	44061.4	29	8895	False	44068.4	R_21AmOQtVlYXTcok	Valid	Northeast	Boston, MA	MA	anonymous	Urban farm		I am an urban farmer / grower / producer		Non-profit or not-for-profit			1							2				3							3					2			1				Balancing funders desire to see us become more financially-independent through sale of veggies with fiscal reality of our neighborhood- low family incomes and families needing to choose free and low-cost food options in order to balance their family budgets
44018.6	44019.9	29	111678	False	44026.9	R_21EWmmlEAu6M4tX	Valid	Northeast	Springfield, MA	MA	anonymous	Urban farm		I am an urban farmer / grower / producer		Non-profit or not-for-profit					1									2	3	Enjoyment					1			2								3	funding to get to a living wage and full time work for all staff
44018.8	44018.8	95	734	False	44025.8	R_24vkaNgj7QmOSpb	Valid	Northeast	MA	MA	anonymous	Urban farm		I am an urban farmer / grower / producer		Non-profit or not-for-profit				3					2			1						3	2		1
44011.5	44011.5	100	734	True	44011.5	R_28MpSA13UbqtKQw	Valid	Northeast	Baltimore md	MD	email	Urban farm		I am an urban farmer / grower / producer		Non-profit or not-for-profit					1						3			2					3									2	1
44067.8	44067.8	100	413	True	44067.8	R_2AZJOpsVHk9A09f	Valid	Northeast	Worcester Massachusetts	MA	anonymous	Urban farm		I am a government or non-profit employee (not primarily a grower)		Non-profit or not-for-profit				1		3							2					1											2		3
44062.6	44062.6	95	635	False	44069.6	R_2CxkCgyFQqD6qKL	Valid	Northeast	Needham MA	MA	anonymous	Urban farm		I am a peri-urban farmer / grower / producer		Non-profit or not-for-profit		2			1									3				1											2	3
44047.5	44047.5	100	1485	True	44047.5	R_2fv6tNgPJhe6NgX	Valid	Northeast	Philadephia Pennsylvania	PA	anonymous	Urban farm		I am an urban farmer / grower / producer		Non-profit or not-for-profit				2							3		1								3			1							2
44011.3	44011.4	100	6363	True	44011.4	R_2OIwbVuFGrpo7jh	Valid	Northeast	Bladensburg MD	MD	email	Urban farm		I am an urban farmer / grower / producer		Non-profit or not-for-profit										2			1	3				1			3								2
44013.7	44014.3	95	54008	False	44021.3	R_2OPan1o7Rf2D4My	Valid	Northeast	Washington DC	DC	email	Urban farm		I am an urban farmer / grower / producer		Non-profit or not-for-profit								2		3					1	Save and promote seed heritage		1				2									3
44005.4	44005.4	100	963	True	44005.4	R_2q43b51yidItLTa	Valid	Northeast	Washington DC	DC	email	Urban farm		Other:	I teach about growing medicinal herbs	Non-profit or not-for-profit			3		1								2					1													2	3	Sustainability of the non-profit model
44027.4	44027.4	39	650	False	44034.4	R_2tzK1cFGkZrot33	Valid	Northeast	Washington, DC	DC	anonymous	Urban farm		I am a government or non-profit employee (not primarily a grower)		Non-profit or not-for-profit		2				1		3													3	2		1
44036.3	44036.3	100	1029	True	44036.3	R_2v1VDEk9ZZ0kWqo	Valid	Northeast	maryland	MD	anonymous	Urban farm		I am a government or non-profit employee (not primarily a grower)		Non-profit or not-for-profit				3				2			1						1			3		2
44032.7	44032.7	100	626	True	44032.7	R_2VgRh6iXJwCAofR	Valid	Northeast	Alexandria VA	VA	anonymous	Urban farm		I am an urban farmer / grower / producer		Non-profit or not-for-profit							2		1					3							3							1	2
44011.4	44011.4	100	1055	True	44011.4	R_2WImmVeAnVvpkba	Valid	Northeast	Silver spring Maryland	MD	email	Urban farm		I am an urban farmer / grower / producer		Non-profit or not-for-profit					1				3					2									3					2			1
44012.5	44012.5	100	1941	True	44012.5	R_2YeNaXUqxFqyAM4	Valid	Northeast	Chalottesville VA	VA	anonymous	Urban farm		I am an urban farmer / grower / producer		Non-profit or not-for-profit									1	2		3					1	2										3
44011.3	44011.4	100	747	True	44011.4	R_33230GYm9Od2DBe	Valid	Northeast	Baltimore	MD	email	Urban farm		I am an urban gardener or homesteader		Non-profit or not-for-profit		3											2	1			2					1					3
44012.7	44012.7	100	992	True	44012.7	R_33pbRKgylwamgsw	Valid	Northeast	Bridgeport Connecticut	CT	anonymous	Urban farm		I am an urban farmer / grower / producer		Non-profit or not-for-profit																								2		1		3
44036.4	44036.4	100	1252	True	44036.4	R_3CUyMhmaI0h7Cm8	Valid	Northeast	MD	MD	email	Urban farm		I am a government or non-profit employee (not primarily a grower)		Non-profit or not-for-profit					1					3				2										2					1				Too expensive to produce food and inability of customers to pay actual costs of production
44063.8	44063.8	39	2030	False	44070.8	R_3I9TPzffW1F73R0	Valid	Northeast	Somerville, MA	MA	anonymous	Urban farm		I am an urban farmer / grower / producer		Non-profit or not-for-profit			1	3										2
44011.9	44011.9	100	790	True	44011.9	R_3j2mH0ysFLyFXRb	Valid	Northeast	Albany of NY state	NY	anonymous	Urban farm		I am an urban farmer / grower / producer		Non-profit or not-for-profit			3	1										2				1			3		2
44013.5	44013.5	95	528	False	44020.5	R_3lWZOhELL0AeZ7T	Valid	Northeast	Frederick Maryland	MD	email	Urban farm		I am an urban farmer / grower / producer		Non-profit or not-for-profit					1				3					2					1						2				3
44013.2	44013.2	29	255	False	44020.2	R_3MiNelIlOwWqtzT	Valid	Northeast	Weston, MA	MA	anonymous	Urban farm		Other:	I am a farm educator	Non-profit or not-for-profit				1				2				3														2	1			3
44067.5	44067.5	63	885	False	44074.5	R_3RavxcdXBqLiIuJ	Valid	Northeast	DORCHESTER, MA	MA	anonymous	Urban farm		I am a government or non-profit employee (not primarily a grower)		Non-profit or not-for-profit				3									2		1	All are # 1	2												3		1
44019.3	44019.3	29	999	False	44026.3	R_7UnHdEtLcEevb7H	Valid	Northeast	Baltmore, MD	MD	email	Urban farm		I am an urban farmer / grower / producer		Non-profit or not-for-profit		3		2	1													1			3			2
44012.3	44012.3	95	875	False	44019.3	R_8qXC8tQrlcA3Mu5	Valid	Northeast	providence ri	RI	email	Urban farm		I am an urban farmer / grower / producer		Non-profit or not-for-profit								2		3					1	provide herbal medicine		3										2			1
44018.7	44018.7	95	667	False	44025.7	R_Ayvs73pMwijcXNn	Valid	Northeast	Carnegie PA	PA	anonymous	Urban farm		I am an urban farmer / grower / producer		Non-profit or not-for-profit												3	2	1			3										1	2
44012.5	44012.5	29	466	False	44019.5	R_bKqpqcMww17s8N3	Valid	Northeast	Everett, MA	MA	anonymous	Urban farm		I am a government or non-profit employee (not primarily a grower)	Director of urban ag organization	Non-profit or not-for-profit				1			3						2						2								3		1
44013.8	44013.8	95	712	False	44020.8	R_CfzvHeuYl3PTrrz	Valid	Northeast	washington dc	DC	email	Urban farm		I am an urban farmer / grower / producer		Non-profit or not-for-profit					1									3	2	Enjoyment/Pleasure						2				3					1
44012.8	44014.4	29	137987	False	44021.4	R_SOeeOWwGSZouza9	Valid	Northeast	Everett, MA	MA	anonymous	Urban farm		I am an urban farmer / grower / producer		Non-profit or not-for-profit		3		2	1																2			1	3
44011.4	44011.4	100	875	True	44011.4	R_tQD8x9YUcvBqJJT	Valid	Northeast	Temple Hills MD	MD	email	Urban farm		I am an urban farmer / grower / producer		Non-profit or not-for-profit		1	3						2															2					1			3	Grant monies
44030.3	44030.3	95	1638	False	44037.3	R_usGlpWIPsX4ZYcx	Valid	Northeast	Cambridge MA	MA	anonymous	Urban farm		I am an urban farmer / grower / producer		Non-profit or not-for-profit							2				3		1				3		2					1
44018.8	44018.8	95	1171	False	44025.8	R_VW1L86nVjoBNBfP	Valid	Northeast	ma	MA	anonymous	Urban farm		I am a nursery worker / manager		Non-profit or not-for-profit				1				3				2					3									1		2
44072.3	44072.3	95	1490	False	44079.3	R_vxGRL76xa1t3z9v	Valid	Northeast	philadelphia pa	PA	anonymous	Urban farm		I am an urban farmer / grower / producer		Non-profit or not-for-profit				1						3				2				1						2					3
44068.6	44070.3	100	153210	True	44070.3	R_xa6U3RzKylNplNn	Valid	Northeast	Newark		anonymous	Urban farm		I am an urban farmer / grower / producer		Non-profit or not-for-profit																		1	3										2
[truncated: 267 more columns]
